# Supplementary material for: Computational toxicology using the OpenTox application programming interface and Bioclipse
Source: BMC Res Notes. 2011 Nov 10;4:487. doi: 10.1186/1756-0500-4-487 (PMC3264531; doi:10.1186/1756-0500-4-487)
Supplement: Additional file 1 — The structures of ten neurotoxins. [file 1756-0500-4-487-S1.SDF]

  CDK     0805111306

 21 25  0  0  0  0  0  0  0  0999 V2000
    0.0000   -2.6114    0.0000 O   0  0  0  0  0  0  0  0  0  0  0  0
    1.1357   -1.9517    0.0000 C   0  0  0  0  0  0  0  0  0  0  0  0
    1.1357   -3.2642    0.0000 C   0  0  0  0  0  0  0  0  0  0  0  0
    2.2781   -3.9102    0.0000 C   0  0  0  0  0  0  0  0  0  0  0  0
    3.4138   -3.2642    0.0000 C   0  0  0  0  0  0  0  0  0  0  0  0
    3.4138   -1.9517    0.0000 C   0  0  0  0  0  0  0  0  0  0  0  0
    2.2781   -1.2989    0.0000 C   0  0  0  0  0  0  0  0  0  0  0  0
    3.0330   -2.6114    0.0000 C   0  0  0  0  0  0  0  0  0  0  0  0
    4.5359   -3.9102    0.0000 C   0  0  0  0  0  0  0  0  0  0  0  0
    5.6784   -3.2642    0.0000 C   0  0  0  0  0  0  0  0  0  0  0  0
    5.6784   -1.9517    0.0000 C   0  0  0  0  0  0  0  0  0  0  0  0
    4.5359   -1.2989    0.0000 C   0  0  0  0  0  0  0  0  0  0  0  0
    5.1207   -2.5842    0.0000 C   0  0  0  0  0  0  0  0  0  0  0  0
    4.5359   -5.2227    0.0000 Cl  0  0  0  0  0  0  0  0  0  0  0  0
    6.8004   -3.9102    0.0000 Cl  0  0  0  0  0  0  0  0  0  0  0  0
    6.8004   -1.2989    0.0000 Cl  0  0  0  0  0  0  0  0  0  0  0  0
    4.5359    0.0000    0.0000 Cl  0  0  0  0  0  0  0  0  0  0  0  0
    4.0395   -2.5842    0.0000 Cl  0  0  0  0  0  0  0  0  0  0  0  0
    6.5828   -2.5842    0.0000 Cl  0  0  0  0  0  0  0  0  0  0  0  0
    3.4138   -4.5631    0.0000 H   0  0  0  0  0  0  0  0  0  0  0  0
    3.4138   -0.6528    0.0000 H   0  0  0  0  0  0  0  0  0  0  0  0
  2  1  1  6  0  0  0 
  3  1  1  6  0  0  0 
  2  7  1  0  0  0  0 
  2  3  1  0  0  0  0 
  3  4  1  0  0  0  0 
  4  5  1  0  0  0  0 
  4  8  1  6  0  0  0 
  5  9  1  0  0  0  0 
  5  6  1  0  0  0  0 
  5 20  1  1  0  0  0 
  6 12  1  0  0  0  0 
  6  7  1  0  0  0  0 
  6 21  1  1  0  0  0 
  7  8  1  6  0  0  0 
  9 13  1  1  0  0  0 
  9 10  1  0  0  0  0 
  9 14  1  0  0  0  0 
 10 11  2  0  0  0  0 
 10 15  1  0  0  0  0 
 11 12  1  0  0  0  0 
 11 16  1  0  0  0  0 
 12 13  1  1  0  0  0 
 12 17  1  0  0  0  0 
 13 19  1  0  0  0  0 
 13 18  1  0  0  0  0 
M  END
$$$$

  CDK     0805111306

 20 23  0  0  0  0  0  0  0  0999 V2000
    2.2575   -1.9520    0.0000 C   0  0  0  0  0  0  0  0  0  0  0  0
    2.2575   -3.2533    0.0000 C   0  0  0  0  0  0  0  0  0  0  0  0
    1.1373   -3.9097    0.0000 C   0  0  0  0  0  0  0  0  0  0  0  0
    0.0000   -3.2533    0.0000 C   0  0  0  0  0  0  0  0  0  0  0  0
    0.0000   -1.9520    0.0000 C   0  0  0  0  0  0  0  0  0  0  0  0
    1.1373   -1.2957    0.0000 C   0  0  0  0  0  0  0  0  0  0  0  0
    1.8954   -2.5800    0.0000 C   0  0  0  0  0  0  0  0  0  0  0  0
    3.3835   -1.2957    0.0000 C   0  0  0  0  0  0  0  0  0  0  0  0
    4.5207   -1.9520    0.0000 C   0  0  0  0  0  0  0  0  0  0  0  0
    4.5207   -3.2533    0.0000 C   0  0  0  0  0  0  0  0  0  0  0  0
    3.3835   -3.9097    0.0000 C   0  0  0  0  0  0  0  0  0  0  0  0
    3.9832   -2.5800    0.0000 C   0  0  0  0  0  0  0  0  0  0  0  0
    3.3835    0.0000    0.0000 Cl  0  0  0  0  0  0  0  0  0  0  0  0
    5.6580   -1.2957    0.0000 Cl  0  0  0  0  0  0  0  0  0  0  0  0
    5.6580   -3.9097    0.0000 Cl  0  0  0  0  0  0  0  0  0  0  0  0
    3.3835   -5.2054    0.0000 Cl  0  0  0  0  0  0  0  0  0  0  0  0
    2.8290   -2.5800    0.0000 Cl  0  0  0  0  0  0  0  0  0  0  0  0
    5.3525   -2.5800    0.0000 Cl  0  0  0  0  0  0  0  0  0  0  0  0
    2.2575   -4.5490    0.0000 H   0  0  0  0  0  0  0  0  0  0  0  0
    2.2575   -0.6563    0.0000 H   0  0  0  0  0  0  0  0  0  0  0  0
  1  8  1  0  0  0  0 
  1  2  1  0  0  0  0 
  1  6  1  0  0  0  0 
  1 20  1  1  0  0  0 
  2 11  1  0  0  0  0 
  2  3  1  0  0  0  0 
  2 19  1  1  0  0  0 
  3  4  1  0  0  0  0 
  3  7  1  6  0  0  0 
  4  5  2  0  0  0  0 
  5  6  1  0  0  0  0 
  6  7  1  6  0  0  0 
  8 12  1  1  0  0  0 
  8  9  1  0  0  0  0 
  8 13  1  0  0  0  0 
  9 10  2  0  0  0  0 
  9 14  1  0  0  0  0 
 10 11  1  0  0  0  0 
 10 15  1  0  0  0  0 
 11 12  1  1  0  0  0 
 11 16  1  0  0  0  0 
 12 18  1  0  0  0  0 
 12 17  1  0  0  0  0 
M  END
$$$$
123870
  CDK     0805111306

 23 23  0  0  0  0  0  0  0  0999 V2000
    2.8660   -2.9050    0.0000 I   0  0  0  0  0  0  0  0  0  0  0  0
    3.7321    2.5950    0.0000 N   0  0  0  0  0  0  0  0  0  0  0  0
    3.7321    1.5950    0.0000 C   0  0  0  0  0  0  0  0  0  0  0  0
    2.8660    1.0950    0.0000 C   0  0  0  0  0  0  0  0  0  0  0  0
    2.8660    0.0950    0.0000 C   0  0  0  0  0  0  0  0  0  0  0  0
    4.5981    1.0950    0.0000 C   0  0  0  0  0  0  0  0  0  0  0  0
    3.7321   -0.4050    0.0000 C   0  0  0  0  0  0  0  0  0  0  0  0
    2.0000   -0.4050    0.0000 C   0  0  0  0  0  0  0  0  0  0  0  0
    3.7321   -1.4050    0.0000 C   0  0  0  0  0  0  0  0  0  0  0  0
    2.0000   -1.4050    0.0000 C   0  0  0  0  0  0  0  0  0  0  0  0
    2.8660   -1.9050    0.0000 C   0  0  0  0  0  0  0  0  0  0  0  0
    4.2690    1.9050    0.0000 H   0  0  0  0  0  0  0  0  0  0  0  0
    2.6540    1.6776    0.0000 H   0  0  0  0  0  0  0  0  0  0  0  0
    2.2554    0.9873    0.0000 H   0  0  0  0  0  0  0  0  0  0  0  0
    4.9081    1.6319    0.0000 H   0  0  0  0  0  0  0  0  0  0  0  0
    5.1350    0.7850    0.0000 H   0  0  0  0  0  0  0  0  0  0  0  0
    4.2881    0.5581    0.0000 H   0  0  0  0  0  0  0  0  0  0  0  0
    4.2690   -0.0950    0.0000 H   0  0  0  0  0  0  0  0  0  0  0  0
    1.4631   -0.0950    0.0000 H   0  0  0  0  0  0  0  0  0  0  0  0
    3.1951    2.9050    0.0000 H   0  0  0  0  0  0  0  0  0  0  0  0
    4.2690    2.9050    0.0000 H   0  0  0  0  0  0  0  0  0  0  0  0
    4.2690   -1.7150    0.0000 H   0  0  0  0  0  0  0  0  0  0  0  0
    1.4631   -1.7150    0.0000 H   0  0  0  0  0  0  0  0  0  0  0  0
  1 11  1  0  0  0  0 
  2  3  1  0  0  0  0 
  2 20  1  0  0  0  0 
  2 21  1  0  0  0  0 
  3  4  1  0  0  0  0 
  3  6  1  0  0  0  0 
  3 12  1  0  0  0  0 
  4  5  1  0  0  0  0 
  4 13  1  0  0  0  0 
  4 14  1  0  0  0  0 
  5  7  2  0  0  0  0 
  5  8  1  0  0  0  0 
  6 15  1  0  0  0  0 
  6 16  1  0  0  0  0 
  6 17  1  0  0  0  0 
  7  9  1  0  0  0  0 
  7 18  1  0  0  0  0 
  8 10  2  0  0  0  0 
  8 19  1  0  0  0  0 
  9 11  2  0  0  0  0 
  9 22  1  0  0  0  0 
 10 11  1  0  0  0  0 
 10 23  1  0  0  0  0 
M  END
> <cdk:Title>
123870

> <PUBCHEM_BONDANNOTATIONS>
10  11  8
3  2  3
5  7  8
5  8  8
7  9  8
8  10  8
9  11  8

$$$$

  CDK     0805111306

 19 18  0  0  0  0  0  0  0  0999 V2000
   12.6835   -2.0552    0.0000 C   0  0  0  0  0  0  0  0  0  0  0  0
   13.8188   -1.3701    0.0000 C   0  0  0  0  0  0  0  0  0  0  0  0
   11.5483   -2.7403    0.0000 C   0  0  0  0  0  0  0  0  0  0  0  0
   14.9736   -0.6851    0.0000 C   0  0  0  0  0  0  0  0  0  0  0  0
   10.3739   -3.4058    0.0000 C   0  0  0  0  0  0  0  0  0  0  0  0
    9.2191   -2.7403    0.0000 C   0  0  0  0  0  0  0  0  0  0  0  0
    6.9290   -2.7403    0.0000 C   0  0  0  0  0  0  0  0  0  0  0  0
    8.0642   -3.4058    0.0000 C   0  0  0  0  0  0  0  0  0  0  0  0
    5.7741   -3.4058    0.0000 C   0  0  0  0  0  0  0  0  0  0  0  0
    4.6193   -2.7403    0.0000 C   0  0  0  0  0  0  0  0  0  0  0  0
   16.1089   -0.0196    0.0000 C   0  0  0  0  0  0  0  0  0  0  0  0
    3.4645   -4.7368    0.0000 O   0  0  0  0  0  0  0  0  0  0  0  0
    3.4645   -3.4058    0.0000 C   0  0  0  0  0  0  0  0  0  0  0  0
   19.5734   -0.6263    0.0000 O   0  0  0  0  0  0  0  0  0  0  0  0
   18.4185    0.0000    0.0000 C   0  0  0  0  0  0  0  0  0  0  0  0
   17.2637   -0.6655    0.0000 C   0  0  0  0  0  0  0  0  0  0  0  0
    2.3097   -2.7403    0.0000 C   0  0  0  0  0  0  0  0  0  0  0  0
    1.1548   -3.4058    0.0000 C   0  0  0  0  0  0  0  0  0  0  0  0
    0.0000   -2.7403    0.0000 C   0  0  0  0  0  0  0  0  0  0  0  0
  1  2  1  0  0  0  0 
  1  3  3  0  0  0  0 
  2  4  3  0  0  0  0 
  3  5  1  0  0  0  0 
  4 11  1  0  0  0  0 
  5  6  2  0  0  0  0 
  6  8  1  0  0  0  0 
  7  8  2  0  0  0  0 
  7  9  1  0  0  0  0 
  9 10  2  0  0  0  0 
 10 13  1  0  0  0  0 
 11 16  1  0  0  0  0 
 13 12  1  6  0  0  0 
 13 17  1  0  0  0  0 
 14 15  1  0  0  0  0 
 15 16  1  0  0  0  0 
 17 18  1  0  0  0  0 
 18 19  1  0  0  0  0 
M  END
$$$$
337313
  CDK     0805111306

 89 98  0  0  0  0  0  0  0  0999 V2000
    2.0000    2.1024    0.0000 Cl  0  0  0  0  0  0  0  0  0  0  0  0
    9.5249   -0.7160    0.0000 O   0  0  0  0  0  0  0  0  0  0  0  0
    9.3136   -0.2690    0.0000 O   0  0  0  0  0  0  0  0  0  0  0  0
    8.9074   -3.5980    0.0000 O   0  0  0  0  0  0  0  0  0  0  0  0
    7.1759    2.7439    0.0000 O   0  0  0  0  0  0  0  0  0  0  0  0
   11.6178   -2.7028    0.0000 O   0  0  0  0  0  0  0  0  0  0  0  0
    4.0216    3.2851    0.0000 O   0  0  0  0  0  0  0  0  0  0  0  0
    4.9849    0.1737    0.0000 N   0  0  0  0  0  0  0  0  0  0  0  0
    7.3959   -0.7026    0.0000 C   0  0  0  0  0  0  0  0  0  0  0  0
    8.9519   -1.6829    0.0000 C   0  0  0  0  0  0  0  0  0  0  0  0
    8.4307   -0.7386    0.0000 C   0  0  0  0  0  0  0  0  0  0  0  0
    6.9167    0.2153    0.0000 C   0  0  0  0  0  0  0  0  0  0  0  0
    7.4368    1.0624    0.0000 C   0  0  0  0  0  0  0  0  0  0  0  0
   10.0753   -1.6960    0.0000 C   0  0  0  0  0  0  0  0  0  0  0  0
    8.3875   -2.6021    0.0000 C   0  0  0  0  0  0  0  0  0  0  0  0
    8.9725    0.1438    0.0000 C   0  0  0  0  0  0  0  0  0  0  0  0
    6.8104   -1.6085    0.0000 C   0  0  0  0  0  0  0  0  0  0  0  0
    8.4722    1.0504    0.0000 C   0  0  0  0  0  0  0  0  0  0  0  0
    7.3096   -2.5646    0.0000 C   0  0  0  0  0  0  0  0  0  0  0  0
    6.7932    1.8200    0.0000 C   0  0  0  0  0  0  0  0  0  0  0  0
    5.9499    0.4465    0.0000 C   0  0  0  0  0  0  0  0  0  0  0  0
    6.4449   -1.0118    0.0000 C   0  0  0  0  0  0  0  0  0  0  0  0
   10.6181   -2.6796    0.0000 C   0  0  0  0  0  0  0  0  0  0  0  0
    5.8693    1.4373    0.0000 C   0  0  0  0  0  0  0  0  0  0  0  0
    6.1336   -0.4066    0.0000 C   0  0  0  0  0  0  0  0  0  0  0  0
   10.0302   -3.6370    0.0000 C   0  0  0  0  0  0  0  0  0  0  0  0
    4.9454    3.6678    0.0000 C   0  0  0  0  0  0  0  0  0  0  0  0
    4.9454    1.8200    0.0000 C   0  0  0  0  0  0  0  0  0  0  0  0
    5.8693    4.0504    0.0000 C   0  0  0  0  0  0  0  0  0  0  0  0
    6.7932    3.6678    0.0000 C   0  0  0  0  0  0  0  0  0  0  0  0
    4.4631    4.5303    0.0000 C   0  0  0  0  0  0  0  0  0  0  0  0
    4.5628    2.7439    0.0000 C   0  0  0  0  0  0  0  0  0  0  0  0
    5.3842    4.9291    0.0000 C   0  0  0  0  0  0  0  0  0  0  0  0
    4.3930    0.9831    0.0000 C   0  0  0  0  0  0  0  0  0  0  0  0
    3.5692    2.8212    0.0000 C   0  0  0  0  0  0  0  0  0  0  0  0
   10.5032   -4.5181    0.0000 C   0  0  0  0  0  0  0  0  0  0  0  0
    3.4749    4.5165    0.0000 C   0  0  0  0  0  0  0  0  0  0  0  0
    7.7171    4.0504    0.0000 C   0  0  0  0  0  0  0  0  0  0  0  0
    7.1759    4.5916    0.0000 C   0  0  0  0  0  0  0  0  0  0  0  0
    3.0169    3.6408    0.0000 C   0  0  0  0  0  0  0  0  0  0  0  0
    3.4029    1.0970    0.0000 C   0  0  0  0  0  0  0  0  0  0  0  0
    2.9954    2.0065    0.0000 C   0  0  0  0  0  0  0  0  0  0  0  0
    9.9767   -5.3683    0.0000 C   0  0  0  0  0  0  0  0  0  0  0  0
   11.5028   -4.5490    0.0000 C   0  0  0  0  0  0  0  0  0  0  0  0
    2.9510    5.3683    0.0000 C   0  0  0  0  0  0  0  0  0  0  0  0
    7.7769    1.7865    0.0000 H   0  0  0  0  0  0  0  0  0  0  0  0
   10.7742   -1.3068    0.0000 H   0  0  0  0  0  0  0  0  0  0  0  0
    7.9611   -3.2789    0.0000 H   0  0  0  0  0  0  0  0  0  0  0  0
    9.4376   -0.2662    0.0000 H   0  0  0  0  0  0  0  0  0  0  0  0
    9.4561    0.5318    0.0000 H   0  0  0  0  0  0  0  0  0  0  0  0
    6.3550   -1.1878    0.0000 H   0  0  0  0  0  0  0  0  0  0  0  0
    6.3180   -1.9852    0.0000 H   0  0  0  0  0  0  0  0  0  0  0  0
    9.0583    1.2526    0.0000 H   0  0  0  0  0  0  0  0  0  0  0  0
    8.3732    1.6624    0.0000 H   0  0  0  0  0  0  0  0  0  0  0  0
    6.7190   -2.7532    0.0000 H   0  0  0  0  0  0  0  0  0  0  0  0
    7.3944   -3.1788    0.0000 H   0  0  0  0  0  0  0  0  0  0  0  0
    7.5835    1.9441    0.0000 H   0  0  0  0  0  0  0  0  0  0  0  0
    6.6366   -1.6014    0.0000 H   0  0  0  0  0  0  0  0  0  0  0  0
    5.8553   -1.2035    0.0000 H   0  0  0  0  0  0  0  0  0  0  0  0
    6.2532   -0.4222    0.0000 H   0  0  0  0  0  0  0  0  0  0  0  0
   10.9145   -3.2242    0.0000 H   0  0  0  0  0  0  0  0  0  0  0  0
    5.6480   -0.7921    0.0000 H   0  0  0  0  0  0  0  0  0  0  0  0
    5.7480    0.0790    0.0000 H   0  0  0  0  0  0  0  0  0  0  0  0
    6.5191   -0.8921    0.0000 H   0  0  0  0  0  0  0  0  0  0  0  0
    9.7028   -4.1635    0.0000 H   0  0  0  0  0  0  0  0  0  0  0  0
    9.6421    0.2568    0.0000 H   0  0  0  0  0  0  0  0  0  0  0  0
    6.4025    4.6469    0.0000 H   0  0  0  0  0  0  0  0  0  0  0  0
    4.7829   -0.4125    0.0000 H   0  0  0  0  0  0  0  0  0  0  0  0
    4.2953    5.3125    0.0000 H   0  0  0  0  0  0  0  0  0  0  0  0
    5.1198    5.4899    0.0000 H   0  0  0  0  0  0  0  0  0  0  0  0
    5.9362    5.2113    0.0000 H   0  0  0  0  0  0  0  0  0  0  0  0
   11.9402   -2.1732    0.0000 H   0  0  0  0  0  0  0  0  0  0  0  0
    7.9543    3.4776    0.0000 H   0  0  0  0  0  0  0  0  0  0  0  0
    8.2899    4.2877    0.0000 H   0  0  0  0  0  0  0  0  0  0  0  0
    7.4798    4.6233    0.0000 H   0  0  0  0  0  0  0  0  0  0  0  0
    7.7487    4.3544    0.0000 H   0  0  0  0  0  0  0  0  0  0  0  0
    7.4131    5.1644    0.0000 H   0  0  0  0  0  0  0  0  0  0  0  0
    6.6031    4.8289    0.0000 H   0  0  0  0  0  0  0  0  0  0  0  0
    2.5668    3.2144    0.0000 H   0  0  0  0  0  0  0  0  0  0  0  0
    2.5223    4.0146    0.0000 H   0  0  0  0  0  0  0  0  0  0  0  0
    3.0367    0.5968    0.0000 H   0  0  0  0  0  0  0  0  0  0  0  0
    3.7843    3.8579    0.0000 H   0  0  0  0  0  0  0  0  0  0  0  0
   10.5038   -5.6947    0.0000 H   0  0  0  0  0  0  0  0  0  0  0  0
    9.6503   -5.8954    0.0000 H   0  0  0  0  0  0  0  0  0  0  0  0
    9.4496   -5.0418    0.0000 H   0  0  0  0  0  0  0  0  0  0  0  0
   11.7960   -5.0952    0.0000 H   0  0  0  0  0  0  0  0  0  0  0  0
   11.8292   -4.0219    0.0000 H   0  0  0  0  0  0  0  0  0  0  0  0
    2.3312    5.3510    0.0000 H   0  0  0  0  0  0  0  0  0  0  0  0
    3.2459    5.9136    0.0000 H   0  0  0  0  0  0  0  0  0  0  0  0
  1 42  1  0  0  0  0 
 10  2  1  1  0  0  0 
  2 14  1  0  0  0  0 
 11  3  1  6  0  0  0 
  3 66  1  0  0  0  0 
  4 15  1  0  0  0  0 
  4 26  1  0  0  0  0 
  5 20  1  0  0  0  0 
  5 30  1  0  0  0  0 
 23  6  1  1  0  0  0 
  6 72  1  0  0  0  0 
  7 27  1  0  0  0  0 
  7 82  1  0  0  0  0 
  8 21  1  0  0  0  0 
  8 34  1  0  0  0  0 
  8 68  1  0  0  0  0 
  9 11  1  0  0  0  0 
  9 12  1  0  0  0  0 
  9 17  1  0  0  0  0 
  9 22  1  1  0  0  0 
 10 11  1  0  0  0  0 
 10 14  1  0  0  0  0 
 10 15  1  0  0  0  0 
 11 16  1  0  0  0  0 
 12 13  1  0  0  0  0 
 12 21  1  0  0  0  0 
 12 25  1  6  0  0  0 
 13 18  1  0  0  0  0 
 13 20  1  0  0  0  0 
 13 46  1  1  0  0  0 
 14 23  1  0  0  0  0 
 14 47  1  6  0  0  0 
 15 19  1  0  0  0  0 
 15 48  1  6  0  0  0 
 16 18  1  0  0  0  0 
 16 49  1  0  0  0  0 
 16 50  1  0  0  0  0 
 17 19  1  0  0  0  0 
 17 51  1  0  0  0  0 
 17 52  1  0  0  0  0 
 18 53  1  0  0  0  0 
 18 54  1  0  0  0  0 
 19 55  1  0  0  0  0 
 19 56  1  0  0  0  0 
 20 24  1  0  0  0  0 
 20 57  1  6  0  0  0 
 21 24  2  0  0  0  0 
 22 58  1  0  0  0  0 
 22 59  1  0  0  0  0 
 22 60  1  0  0  0  0 
 23 26  1  0  0  0  0 
 23 61  1  0  0  0  0 
 24 28  1  0  0  0  0 
 25 62  1  0  0  0  0 
 25 63  1  0  0  0  0 
 25 64  1  0  0  0  0 
 26 36  1  1  0  0  0 
 26 65  1  0  0  0  0 
 27 29  1  0  0  0  0 
 27 31  1  0  0  0  0 
 27 32  1  0  0  0  0 
 28 32  2  0  0  0  0 
 28 34  1  0  0  0  0 
 29 30  1  0  0  0  0 
 29 33  1  0  0  0  0 
 29 67  1  1  0  0  0 
 30 38  1  0  0  0  0 
 30 39  1  0  0  0  0 
 31 33  1  0  0  0  0 
 31 37  1  0  0  0  0 
 31 69  1  6  0  0  0 
 32 35  1  0  0  0  0 
 33 70  1  0  0  0  0 
 33 71  1  0  0  0  0 
 34 41  2  0  0  0  0 
 35 40  1  0  0  0  0 
 35 42  2  0  0  0  0 
 36 43  1  0  0  0  0 
 36 44  2  0  0  0  0 
 37 40  1  0  0  0  0 
 37 45  2  0  0  0  0 
 38 73  1  0  0  0  0 
 38 74  1  0  0  0  0 
 38 75  1  0  0  0  0 
 39 76  1  0  0  0  0 
 39 77  1  0  0  0  0 
 39 78  1  0  0  0  0 
 40 79  1  0  0  0  0 
 40 80  1  0  0  0  0 
 41 42  1  0  0  0  0 
 41 81  1  0  0  0  0 
 43 83  1  0  0  0  0 
 43 84  1  0  0  0  0 
 43 85  1  0  0  0  0 
 44 86  1  0  0  0  0 
 44 87  1  0  0  0  0 
 45 88  1  0  0  0  0 
 45 89  1  0  0  0  0 
M  END
> <cdk:Title>
337313

> <PUBCHEM_BONDANNOTATIONS>
12  25  6
13  46  5
14  47  6
15  48  6
10  2  5
20  57  6
21  24  8
24  28  8
26  36  5
28  32  8
28  34  8
29  67  5
11  3  6
31  69  6
32  35  8
34  41  8
35  42  8
41  42  8
23  6  5
27  7  3
8  21  8
8  34  8
9  22  5

$$$$
441072
  CDK     0805111306

 26 26  0  0  0  0  0  0  0  0999 V2000
    5.4641   -0.6900    0.0000 N   0  0  0  0  0  0  0  0  0  0  0  0
    4.5981   -0.1900    0.0000 C   0  0  0  0  0  0  0  0  0  0  0  0
    4.5981    0.8100    0.0000 C   0  0  0  0  0  0  0  0  0  0  0  0
    5.4641    1.3100    0.0000 C   0  0  0  0  0  0  0  0  0  0  0  0
    3.7321   -0.6900    0.0000 C   0  0  0  0  0  0  0  0  0  0  0  0
    6.3301    0.8100    0.0000 C   0  0  0  0  0  0  0  0  0  0  0  0
    6.3301   -0.1900    0.0000 C   0  0  0  0  0  0  0  0  0  0  0  0
    2.8660   -0.1900    0.0000 C   0  0  0  0  0  0  0  0  0  0  0  0
    2.0000   -0.6900    0.0000 C   0  0  0  0  0  0  0  0  0  0  0  0
    4.5981   -0.8100    0.0000 H   0  0  0  0  0  0  0  0  0  0  0  0
    3.9875    0.7023    0.0000 H   0  0  0  0  0  0  0  0  0  0  0  0
    4.3860    1.3926    0.0000 H   0  0  0  0  0  0  0  0  0  0  0  0
    5.8626    1.7849    0.0000 H   0  0  0  0  0  0  0  0  0  0  0  0
    5.0656    1.7849    0.0000 H   0  0  0  0  0  0  0  0  0  0  0  0
    4.1306   -1.1649    0.0000 H   0  0  0  0  0  0  0  0  0  0  0  0
    3.3335   -1.1649    0.0000 H   0  0  0  0  0  0  0  0  0  0  0  0
    6.5422    1.3926    0.0000 H   0  0  0  0  0  0  0  0  0  0  0  0
    6.9407    0.7023    0.0000 H   0  0  0  0  0  0  0  0  0  0  0  0
    6.9407   -0.0823    0.0000 H   0  0  0  0  0  0  0  0  0  0  0  0
    6.5422   -0.7726    0.0000 H   0  0  0  0  0  0  0  0  0  0  0  0
    5.4641   -1.3100    0.0000 H   0  0  0  0  0  0  0  0  0  0  0  0
    2.4675    0.2849    0.0000 H   0  0  0  0  0  0  0  0  0  0  0  0
    3.2646    0.2849    0.0000 H   0  0  0  0  0  0  0  0  0  0  0  0
    2.3100   -1.2269    0.0000 H   0  0  0  0  0  0  0  0  0  0  0  0
    1.4631   -1.0000    0.0000 H   0  0  0  0  0  0  0  0  0  0  0  0
    1.6900   -0.1531    0.0000 H   0  0  0  0  0  0  0  0  0  0  0  0
  1  2  1  0  0  0  0 
  1  7  1  0  0  0  0 
  1 21  1  0  0  0  0 
  2  3  1  0  0  0  0 
  2  5  1  1  0  0  0 
  2 10  1  0  0  0  0 
  3  4  1  0  0  0  0 
  3 11  1  0  0  0  0 
  3 12  1  0  0  0  0 
  4  6  1  0  0  0  0 
  4 13  1  0  0  0  0 
  4 14  1  0  0  0  0 
  5  8  1  0  0  0  0 
  5 15  1  0  0  0  0 
  5 16  1  0  0  0  0 
  6  7  1  0  0  0  0 
  6 17  1  0  0  0  0 
  6 18  1  0  0  0  0 
  7 19  1  0  0  0  0 
  7 20  1  0  0  0  0 
  8  9  1  0  0  0  0 
  8 22  1  0  0  0  0 
  8 23  1  0  0  0  0 
  9 24  1  0  0  0  0 
  9 25  1  0  0  0  0 
  9 26  1  0  0  0  0 
M  END
> <cdk:Title>
441072

> <PUBCHEM_BONDANNOTATIONS>
2  5  5

$$$$
447196
  CDK     0805111306

 23 23  0  0  0  0  0  0  0  0999 V2000
    5.4641    2.3100    0.0000 I   0  0  0  0  0  0  0  0  0  0  0  0
    5.4641   -2.6900    0.0000 O   0  0  0  0  0  0  0  0  0  0  0  0
    2.0000    0.3100    0.0000 O   0  0  0  0  0  0  0  0  0  0  0  0
    3.7321   -2.6900    0.0000 O   0  0  0  0  0  0  0  0  0  0  0  0
    3.7321    3.3100    0.0000 O   0  0  0  0  0  0  0  0  0  0  0  0
    3.7321    0.3100    0.0000 N   0  0  0  0  0  0  0  0  0  0  0  0
    5.4641   -0.6900    0.0000 N   0  0  0  0  0  0  0  0  0  0  0  0
    2.8660    1.8100    0.0000 N   0  0  0  0  0  0  0  0  0  0  0  0
    3.7321   -0.6900    0.0000 C   0  0  0  0  0  0  0  0  0  0  0  0
    4.5981   -1.1900    0.0000 C   0  0  0  0  0  0  0  0  0  0  0  0
    2.8660    0.8100    0.0000 C   0  0  0  0  0  0  0  0  0  0  0  0
    4.5981    0.8100    0.0000 C   0  0  0  0  0  0  0  0  0  0  0  0
    4.5981   -2.1900    0.0000 C   0  0  0  0  0  0  0  0  0  0  0  0
    4.5981    1.8100    0.0000 C   0  0  0  0  0  0  0  0  0  0  0  0
    3.7321    2.3100    0.0000 C   0  0  0  0  0  0  0  0  0  0  0  0
    3.1215   -0.5823    0.0000 H   0  0  0  0  0  0  0  0  0  0  0  0
    3.5200   -1.2726    0.0000 H   0  0  0  0  0  0  0  0  0  0  0  0
    5.1350   -1.5000    0.0000 H   0  0  0  0  0  0  0  0  0  0  0  0
    5.1350    0.5000    0.0000 H   0  0  0  0  0  0  0  0  0  0  0  0
    6.0010   -1.0000    0.0000 H   0  0  0  0  0  0  0  0  0  0  0  0
    5.4641   -0.0700    0.0000 H   0  0  0  0  0  0  0  0  0  0  0  0
    2.3291    2.1200    0.0000 H   0  0  0  0  0  0  0  0  0  0  0  0
    5.4641   -3.3100    0.0000 H   0  0  0  0  0  0  0  0  0  0  0  0
  1 14  1  0  0  0  0 
  2 13  1  0  0  0  0 
  2 23  1  0  0  0  0 
  3 11  2  0  0  0  0 
  4 13  2  0  0  0  0 
  5 15  2  0  0  0  0 
  6  9  1  0  0  0  0 
  6 11  1  0  0  0  0 
  6 12  1  0  0  0  0 
 10  7  1  6  0  0  0 
  7 20  1  0  0  0  0 
  7 21  1  0  0  0  0 
  8 11  1  0  0  0  0 
  8 15  1  0  0  0  0 
  8 22  1  0  0  0  0 
  9 10  1  0  0  0  0 
  9 16  1  0  0  0  0 
  9 17  1  0  0  0  0 
 10 13  1  0  0  0  0 
 10 18  1  0  0  0  0 
 12 14  2  0  0  0  0 
 12 19  1  0  0  0  0 
 14 15  1  0  0  0  0 
M  END
> <cdk:Title>
447196

> <PUBCHEM_BONDANNOTATIONS>
12  14  8
14  15  8
6  11  8
6  12  8
10  7  6
8  11  8
8  15  8

$$$$
5282253
  CDK     0805111306

 43 43  0  0  0  0  0  0  0  0999 V2000
    9.8761   -2.2545    0.0000 O   0  0  0  0  0  0  0  0  0  0  0  0
   10.6464   -1.0685    0.0000 O   0  0  0  0  0  0  0  0  0  0  0  0
   10.0140    2.1940    0.0000 O   0  0  0  0  0  0  0  0  0  0  0  0
   10.7185    0.6116    0.0000 O   0  0  0  0  0  0  0  0  0  0  0  0
    2.6166   -2.2615    0.0000 O   0  0  0  0  0  0  0  0  0  0  0  0
    2.4356   -0.5390    0.0000 O   0  0  0  0  0  0  0  0  0  0  0  0
    7.9082   -1.5552    0.0000 N   0  0  0  0  0  0  0  0  0  0  0  0
    8.4082   -0.0163    0.0000 C   0  0  0  0  0  0  0  0  0  0  0  0
    7.4082   -0.0163    0.0000 C   0  0  0  0  0  0  0  0  0  0  0  0
    8.7172   -0.9674    0.0000 C   0  0  0  0  0  0  0  0  0  0  0  0
    7.0991   -0.9674    0.0000 C   0  0  0  0  0  0  0  0  0  0  0  0
    8.9959    0.7927    0.0000 C   0  0  0  0  0  0  0  0  0  0  0  0
    6.8204    0.7927    0.0000 C   0  0  0  0  0  0  0  0  0  0  0  0
    9.6682   -1.2764    0.0000 C   0  0  0  0  0  0  0  0  0  0  0  0
    7.2271    1.7062    0.0000 C   0  0  0  0  0  0  0  0  0  0  0  0
    9.9095    1.1994    0.0000 C   0  0  0  0  0  0  0  0  0  0  0  0
    5.8259    0.6882    0.0000 C   0  0  0  0  0  0  0  0  0  0  0  0
    5.4191   -0.2254    0.0000 C   0  0  0  0  0  0  0  0  0  0  0  0
    4.4246   -0.3299    0.0000 C   0  0  0  0  0  0  0  0  0  0  0  0
    4.0179   -1.2435    0.0000 C   0  0  0  0  0  0  0  0  0  0  0  0
    4.6056   -2.0525    0.0000 C   0  0  0  0  0  0  0  0  0  0  0  0
    3.0233   -1.3480    0.0000 C   0  0  0  0  0  0  0  0  0  0  0  0
    8.1267    0.5361    0.0000 H   0  0  0  0  0  0  0  0  0  0  0  0
    7.6896    0.5361    0.0000 H   0  0  0  0  0  0  0  0  0  0  0  0
    8.8142   -1.5797    0.0000 H   0  0  0  0  0  0  0  0  0  0  0  0
    6.5327   -0.7152    0.0000 H   0  0  0  0  0  0  0  0  0  0  0  0
    6.7891   -1.5043    0.0000 H   0  0  0  0  0  0  0  0  0  0  0  0
    7.9082   -2.1752    0.0000 H   0  0  0  0  0  0  0  0  0  0  0  0
    8.9527    1.4112    0.0000 H   0  0  0  0  0  0  0  0  0  0  0  0
    9.3861    0.3109    0.0000 H   0  0  0  0  0  0  0  0  0  0  0  0
    6.6607    1.9584    0.0000 H   0  0  0  0  0  0  0  0  0  0  0  0
    7.4793    2.2726    0.0000 H   0  0  0  0  0  0  0  0  0  0  0  0
    7.7935    1.4541    0.0000 H   0  0  0  0  0  0  0  0  0  0  0  0
    5.4614    1.1898    0.0000 H   0  0  0  0  0  0  0  0  0  0  0  0
    5.7835   -0.7270    0.0000 H   0  0  0  0  0  0  0  0  0  0  0  0
   10.4658   -2.4461    0.0000 H   0  0  0  0  0  0  0  0  0  0  0  0
   10.5804    2.4461    0.0000 H   0  0  0  0  0  0  0  0  0  0  0  0
    4.0602    0.1717    0.0000 H   0  0  0  0  0  0  0  0  0  0  0  0
    4.6345   -1.1786    0.0000 H   0  0  0  0  0  0  0  0  0  0  0  0
    4.1041   -2.4169    0.0000 H   0  0  0  0  0  0  0  0  0  0  0  0
    4.9701   -2.5541    0.0000 H   0  0  0  0  0  0  0  0  0  0  0  0
    5.1072   -1.6880    0.0000 H   0  0  0  0  0  0  0  0  0  0  0  0
    2.0000   -2.3263    0.0000 H   0  0  0  0  0  0  0  0  0  0  0  0
  1 14  1  0  0  0  0 
  1 36  1  0  0  0  0 
  2 14  2  0  0  0  0 
  3 16  1  0  0  0  0 
  3 37  1  0  0  0  0 
  4 16  2  0  0  0  0 
  5 22  1  0  0  0  0 
  5 43  1  0  0  0  0 
  6 22  2  0  0  0  0 
  7 10  1  0  0  0  0 
  7 11  1  0  0  0  0 
  7 28  1  0  0  0  0 
  8  9  1  0  0  0  0 
  8 10  1  0  0  0  0 
  8 12  1  6  0  0  0 
  8 23  1  0  0  0  0 
  9 11  1  0  0  0  0 
  9 13  1  6  0  0  0 
  9 24  1  0  0  0  0 
 10 14  1  1  0  0  0 
 10 25  1  0  0  0  0 
 11 26  1  0  0  0  0 
 11 27  1  0  0  0  0 
 12 16  1  0  0  0  0 
 12 29  1  0  0  0  0 
 12 30  1  0  0  0  0 
 13 15  1  0  0  0  0 
 13 17  2  0  0  0  0 
 15 31  1  0  0  0  0 
 15 32  1  0  0  0  0 
 15 33  1  0  0  0  0 
 17 18  1  0  0  0  0 
 17 34  1  0  0  0  0 
 18 19  2  0  0  0  0 
 18 35  1  0  0  0  0 
 19 20  1  0  0  0  0 
 19 38  1  0  0  0  0 
 20 21  1  1  0  0  0 
 20 22  1  0  0  0  0 
 20 39  1  0  0  0  0 
 21 40  1  0  0  0  0 
 21 41  1  0  0  0  0 
 21 42  1  0  0  0  0 
M  END
> <cdk:Title>
5282253

> <PUBCHEM_BONDANNOTATIONS>
10  14  5
20  21  5
8  12  6
9  13  6

$$$$
11105289
  CDK     0805111306

409418  0  0  0  0  0  0  0  0999 V2000
   22.4399   13.0517    0.0000 O   0  0  0  0  0  0  0  0  0  0  0  0
   24.7496   10.3443    0.0000 O   0  0  0  0  0  0  0  0  0  0  0  0
   31.9366   10.3102    0.0000 O   0  0  0  0  0  0  0  0  0  0  0  0
   25.6767    4.6698    0.0000 O   0  0  0  0  0  0  0  0  0  0  0  0
   24.9003    1.7720    0.0000 O   0  0  0  0  0  0  0  0  0  0  0  0
    7.7802   -0.1334    0.0000 O   0  0  0  0  0  0  0  0  0  0  0  0
   32.8027   12.8102    0.0000 O   0  0  0  0  0  0  0  0  0  0  0  0
   10.9073    2.2059    0.0000 O   0  0  0  0  0  0  0  0  0  0  0  0
   33.6687   10.3102    0.0000 O   0  0  0  0  0  0  0  0  0  0  0  0
   26.3838    3.9627    0.0000 O   0  0  0  0  0  0  0  0  0  0  0  0
   34.5347   12.8102    0.0000 O   0  0  0  0  0  0  0  0  0  0  0  0
   27.7981    2.5485    0.0000 O   0  0  0  0  0  0  0  0  0  0  0  0
   24.9003    0.3578    0.0000 O   0  0  0  0  0  0  0  0  0  0  0  0
    4.4124    1.8655    0.0000 O   0  0  0  0  0  0  0  0  0  0  0  0
   27.2804    0.6166    0.0000 O   0  0  0  0  0  0  0  0  0  0  0  0
   37.1328   11.3102    0.0000 O   0  0  0  0  0  0  0  0  0  0  0  0
   35.4007   10.3102    0.0000 O   0  0  0  0  0  0  0  0  0  0  0  0
    6.4475    3.4637    0.0000 O   0  0  0  0  0  0  0  0  0  0  0  0
   13.8268    1.5318    0.0000 O   0  0  0  0  0  0  0  0  0  0  0  0
   35.4007   13.3102    0.0000 O   0  0  0  0  0  0  0  0  0  0  0  0
   24.1932   -0.3493    0.0000 O   0  0  0  0  0  0  0  0  0  0  0  0
   37.1328   14.3102    0.0000 O   0  0  0  0  0  0  0  0  0  0  0  0
   38.8648   13.3102    0.0000 O   0  0  0  0  0  0  0  0  0  0  0  0
   15.2410    2.9460    0.0000 O   0  0  0  0  0  0  0  0  0  0  0  0
   15.9481    3.6531    0.0000 O   0  0  0  0  0  0  0  0  0  0  0  0
   37.9988    9.8102    0.0000 O   0  0  0  0  0  0  0  0  0  0  0  0
   40.5969   10.3102    0.0000 O   0  0  0  0  0  0  0  0  0  0  0  0
   16.1376    6.2921    0.0000 O   0  0  0  0  0  0  0  0  0  0  0  0
   18.0694    5.7744    0.0000 O   0  0  0  0  0  0  0  0  0  0  0  0
   18.5871    3.8426    0.0000 O   0  0  0  0  0  0  0  0  0  0  0  0
   23.2966   -3.6953    0.0000 O   0  0  0  0  0  0  0  0  0  0  0  0
   22.9177   -8.9733    0.0000 O   0  0  0  0  0  0  0  0  0  0  0  0
   17.6905    0.4965    0.0000 O   0  0  0  0  0  0  0  0  0  0  0  0
   20.0706    1.6519    0.0000 O   0  0  0  0  0  0  0  0  0  0  0  0
   18.1574  -11.2841    0.0000 O   0  0  0  0  0  0  0  0  0  0  0  0
   25.0390   -6.8519    0.0000 O   0  0  0  0  0  0  0  0  0  0  0  0
   22.4000   -7.0414    0.0000 O   0  0  0  0  0  0  0  0  0  0  0  0
   24.4012  -11.1639    0.0000 O   0  0  0  0  0  0  0  0  0  0  0  0
   25.8154   -9.7497    0.0000 O   0  0  0  0  0  0  0  0  0  0  0  0
   39.7309    6.8102    0.0000 O   0  0  0  0  0  0  0  0  0  0  0  0
   20.5883   -0.2799    0.0000 O   0  0  0  0  0  0  0  0  0  0  0  0
   21.2446   -9.4216    0.0000 O   0  0  0  0  0  0  0  0  0  0  0  0
   21.0552  -12.0605    0.0000 O   0  0  0  0  0  0  0  0  0  0  0  0
   20.3480  -12.7676    0.0000 O   0  0  0  0  0  0  0  0  0  0  0  0
   18.9338  -14.1818    0.0000 O   0  0  0  0  0  0  0  0  0  0  0  0
   17.0020  -13.6642    0.0000 O   0  0  0  0  0  0  0  0  0  0  0  0
   16.9326  -10.0593    0.0000 O   0  0  0  0  0  0  0  0  0  0  0  0
   43.1950    5.8102    0.0000 O   0  0  0  0  0  0  0  0  0  0  0  0
   41.4629    3.8102    0.0000 O   0  0  0  0  0  0  0  0  0  0  0  0
   15.3797   -4.2638    0.0000 O   0  0  0  0  0  0  0  0  0  0  0  0
   17.5704   -5.7473    0.0000 O   0  0  0  0  0  0  0  0  0  0  0  0
   14.9314   -5.9368    0.0000 O   0  0  0  0  0  0  0  0  0  0  0  0
   43.1950    0.8102    0.0000 O   0  0  0  0  0  0  0  0  0  0  0  0
   46.6591   -2.1898    0.0000 O   0  0  0  0  0  0  0  0  0  0  0  0
    2.6124    3.8466    0.0000 N   0  0  0  0  0  0  0  0  0  0  0  0
   43.1950    3.8102    0.0000 N   0  0  0  0  0  0  0  0  0  0  0  0
   44.9270    0.8102    0.0000 N   0  0  0  0  0  0  0  0  0  0  0  0
   23.1765   12.0691    0.0000 C   0  0  0  0  0  0  0  0  0  0  0  0
   22.9177   11.1031    0.0000 C   0  0  0  0  0  0  0  0  0  0  0  0
   25.0084   11.3102    0.0000 C   0  0  0  0  0  0  0  0  0  0  0  0
   20.5735   11.2612    0.0000 C   0  0  0  0  0  0  0  0  0  0  0  0
   20.4690   10.2667    0.0000 C   0  0  0  0  0  0  0  0  0  0  0  0
   21.3825    9.8600    0.0000 C   0  0  0  0  0  0  0  0  0  0  0  0
   25.8745   11.8102    0.0000 C   0  0  0  0  0  0  0  0  0  0  0  0
   22.6588   10.1372    0.0000 C   0  0  0  0  0  0  0  0  0  0  0  0
   23.4353   13.0350    0.0000 C   0  0  0  0  0  0  0  0  0  0  0  0
   26.7405   11.3102    0.0000 C   0  0  0  0  0  0  0  0  0  0  0  0
   19.6029    9.7667    0.0000 C   0  0  0  0  0  0  0  0  0  0  0  0
   23.3659    9.4301    0.0000 C   0  0  0  0  0  0  0  0  0  0  0  0
   27.6065   11.8102    0.0000 C   0  0  0  0  0  0  0  0  0  0  0  0
   23.1071    8.4642    0.0000 C   0  0  0  0  0  0  0  0  0  0  0  0
   26.7405   10.3102    0.0000 C   0  0  0  0  0  0  0  0  0  0  0  0
   28.4725   11.3102    0.0000 C   0  0  0  0  0  0  0  0  0  0  0  0
   23.8142    7.7571    0.0000 C   0  0  0  0  0  0  0  0  0  0  0  0
   29.3386   11.8102    0.0000 C   0  0  0  0  0  0  0  0  0  0  0  0
   23.5554    6.7911    0.0000 C   0  0  0  0  0  0  0  0  0  0  0  0
   30.2046   11.3102    0.0000 C   0  0  0  0  0  0  0  0  0  0  0  0
   24.2625    6.0840    0.0000 C   0  0  0  0  0  0  0  0  0  0  0  0
   31.0706   11.8102    0.0000 C   0  0  0  0  0  0  0  0  0  0  0  0
   24.0037    5.1181    0.0000 C   0  0  0  0  0  0  0  0  0  0  0  0
   31.9366   11.3102    0.0000 C   0  0  0  0  0  0  0  0  0  0  0  0
   24.7108    4.4110    0.0000 C   0  0  0  0  0  0  0  0  0  0  0  0
   32.8027   11.8102    0.0000 C   0  0  0  0  0  0  0  0  0  0  0  0
   24.4520    3.4451    0.0000 C   0  0  0  0  0  0  0  0  0  0  0  0
   25.1591    2.7380    0.0000 C   0  0  0  0  0  0  0  0  0  0  0  0
   33.6687   11.3102    0.0000 C   0  0  0  0  0  0  0  0  0  0  0  0
    9.7462    0.6078    0.0000 C   0  0  0  0  0  0  0  0  0  0  0  0
   26.1250    2.9968    0.0000 C   0  0  0  0  0  0  0  0  0  0  0  0
    9.7462   -0.3922    0.0000 C   0  0  0  0  0  0  0  0  0  0  0  0
    7.7802    0.8666    0.0000 C   0  0  0  0  0  0  0  0  0  0  0  0
   10.7120   -1.1507    0.0000 C   0  0  0  0  0  0  0  0  0  0  0  0
   34.5347   11.8102    0.0000 C   0  0  0  0  0  0  0  0  0  0  0  0
   12.0514    1.0618    0.0000 C   0  0  0  0  0  0  0  0  0  0  0  0
   11.8950    2.0494    0.0000 C   0  0  0  0  0  0  0  0  0  0  0  0
   26.8321    2.2897    0.0000 C   0  0  0  0  0  0  0  0  0  0  0  0
   25.6074    1.0649    0.0000 C   0  0  0  0  0  0  0  0  0  0  0  0
   26.5733    1.3238    0.0000 C   0  0  0  0  0  0  0  0  0  0  0  0
    7.0731    1.5737    0.0000 C   0  0  0  0  0  0  0  0  0  0  0  0
   35.4007   11.3102    0.0000 C   0  0  0  0  0  0  0  0  0  0  0  0
    6.1072    1.3149    0.0000 C   0  0  0  0  0  0  0  0  0  0  0  0
   12.6021    2.7565    0.0000 C   0  0  0  0  0  0  0  0  0  0  0  0
   25.8662    0.0990    0.0000 C   0  0  0  0  0  0  0  0  0  0  0  0
    5.4001    2.0220    0.0000 C   0  0  0  0  0  0  0  0  0  0  0  0
   36.2668   11.8102    0.0000 C   0  0  0  0  0  0  0  0  0  0  0  0
    5.5565    3.0097    0.0000 C   0  0  0  0  0  0  0  0  0  0  0  0
   13.5680    2.4977    0.0000 C   0  0  0  0  0  0  0  0  0  0  0  0
   36.2668   12.8102    0.0000 C   0  0  0  0  0  0  0  0  0  0  0  0
   25.1591   -0.6081    0.0000 C   0  0  0  0  0  0  0  0  0  0  0  0
    4.6655    3.4637    0.0000 C   0  0  0  0  0  0  0  0  0  0  0  0
    3.9584    2.7565    0.0000 C   0  0  0  0  0  0  0  0  0  0  0  0
   37.1328   13.3102    0.0000 C   0  0  0  0  0  0  0  0  0  0  0  0
   37.9988   11.8102    0.0000 C   0  0  0  0  0  0  0  0  0  0  0  0
   37.9988   12.8102    0.0000 C   0  0  0  0  0  0  0  0  0  0  0  0
   14.2751    3.2048    0.0000 C   0  0  0  0  0  0  0  0  0  0  0  0
   25.4179   -1.5740    0.0000 C   0  0  0  0  0  0  0  0  0  0  0  0
    2.9707    2.9130    0.0000 C   0  0  0  0  0  0  0  0  0  0  0  0
   38.8648   11.3102    0.0000 C   0  0  0  0  0  0  0  0  0  0  0  0
   14.0163    4.1708    0.0000 C   0  0  0  0  0  0  0  0  0  0  0  0
   26.3838   -1.8328    0.0000 C   0  0  0  0  0  0  0  0  0  0  0  0
   38.8648   10.3102    0.0000 C   0  0  0  0  0  0  0  0  0  0  0  0
   24.7108   -2.2811    0.0000 C   0  0  0  0  0  0  0  0  0  0  0  0
   14.7234    4.8779    0.0000 C   0  0  0  0  0  0  0  0  0  0  0  0
   15.6893    4.6190    0.0000 C   0  0  0  0  0  0  0  0  0  0  0  0
   39.7309    9.8102    0.0000 C   0  0  0  0  0  0  0  0  0  0  0  0
   16.3964    5.3262    0.0000 C   0  0  0  0  0  0  0  0  0  0  0  0
   24.9696   -3.2471    0.0000 C   0  0  0  0  0  0  0  0  0  0  0  0
   16.9141    3.3943    0.0000 C   0  0  0  0  0  0  0  0  0  0  0  0
   17.3623    5.0673    0.0000 C   0  0  0  0  0  0  0  0  0  0  0  0
   17.6212    4.1014    0.0000 C   0  0  0  0  0  0  0  0  0  0  0  0
   17.1729    2.4284    0.0000 C   0  0  0  0  0  0  0  0  0  0  0  0
   24.2625   -3.9542    0.0000 C   0  0  0  0  0  0  0  0  0  0  0  0
   39.7309    8.8102    0.0000 C   0  0  0  0  0  0  0  0  0  0  0  0
   18.1388    2.1696    0.0000 C   0  0  0  0  0  0  0  0  0  0  0  0
   24.5213   -4.9201    0.0000 C   0  0  0  0  0  0  0  0  0  0  0  0
   18.3976    1.2036    0.0000 C   0  0  0  0  0  0  0  0  0  0  0  0
   23.8142   -5.6272    0.0000 C   0  0  0  0  0  0  0  0  0  0  0  0
   38.8648    8.3102    0.0000 C   0  0  0  0  0  0  0  0  0  0  0  0
   40.5969    8.3102    0.0000 C   0  0  0  0  0  0  0  0  0  0  0  0
   18.8459    2.8767    0.0000 C   0  0  0  0  0  0  0  0  0  0  0  0
   19.3635    0.9448    0.0000 C   0  0  0  0  0  0  0  0  0  0  0  0
   24.0731   -6.5931    0.0000 C   0  0  0  0  0  0  0  0  0  0  0  0
   23.6248   -8.2662    0.0000 C   0  0  0  0  0  0  0  0  0  0  0  0
   23.3659   -7.3002    0.0000 C   0  0  0  0  0  0  0  0  0  0  0  0
   23.1765   -9.9392    0.0000 C   0  0  0  0  0  0  0  0  0  0  0  0
   24.5907   -8.5250    0.0000 C   0  0  0  0  0  0  0  0  0  0  0  0
   24.1424  -10.1980    0.0000 C   0  0  0  0  0  0  0  0  0  0  0  0
   40.5969    7.3102    0.0000 C   0  0  0  0  0  0  0  0  0  0  0  0
   24.8495   -9.4909    0.0000 C   0  0  0  0  0  0  0  0  0  0  0  0
   19.6224   -0.0211    0.0000 C   0  0  0  0  0  0  0  0  0  0  0  0
   22.4694  -10.6463    0.0000 C   0  0  0  0  0  0  0  0  0  0  0  0
   19.1233  -11.5429    0.0000 C   0  0  0  0  0  0  0  0  0  0  0  0
   21.5034  -10.3875    0.0000 C   0  0  0  0  0  0  0  0  0  0  0  0
   20.7963  -11.0946    0.0000 C   0  0  0  0  0  0  0  0  0  0  0  0
   19.8304  -10.8358    0.0000 C   0  0  0  0  0  0  0  0  0  0  0  0
   19.3821  -12.5088    0.0000 C   0  0  0  0  0  0  0  0  0  0  0  0
   41.4629    6.8102    0.0000 C   0  0  0  0  0  0  0  0  0  0  0  0
   18.6750  -13.2159    0.0000 C   0  0  0  0  0  0  0  0  0  0  0  0
   17.4503  -11.9912    0.0000 C   0  0  0  0  0  0  0  0  0  0  0  0
   17.7091  -12.9571    0.0000 C   0  0  0  0  0  0  0  0  0  0  0  0
   18.9153   -0.7282    0.0000 C   0  0  0  0  0  0  0  0  0  0  0  0
   41.4629    5.8102    0.0000 C   0  0  0  0  0  0  0  0  0  0  0  0
   16.4843  -11.7323    0.0000 C   0  0  0  0  0  0  0  0  0  0  0  0
   19.1741   -1.6941    0.0000 C   0  0  0  0  0  0  0  0  0  0  0  0
   16.2255  -10.7664    0.0000 C   0  0  0  0  0  0  0  0  0  0  0  0
   42.3289    5.3102    0.0000 C   0  0  0  0  0  0  0  0  0  0  0  0
   40.5969    5.3102    0.0000 C   0  0  0  0  0  0  0  0  0  0  0  0
   18.4670   -2.4013    0.0000 C   0  0  0  0  0  0  0  0  0  0  0  0
   15.2596  -10.5076    0.0000 C   0  0  0  0  0  0  0  0  0  0  0  0
   42.3289    4.3102    0.0000 C   0  0  0  0  0  0  0  0  0  0  0  0
   17.5010   -2.1424    0.0000 C   0  0  0  0  0  0  0  0  0  0  0  0
   18.7258   -3.3672    0.0000 C   0  0  0  0  0  0  0  0  0  0  0  0
   15.0008   -9.5417    0.0000 C   0  0  0  0  0  0  0  0  0  0  0  0
   16.7939   -2.8495    0.0000 C   0  0  0  0  0  0  0  0  0  0  0  0
   17.0528   -3.8155    0.0000 C   0  0  0  0  0  0  0  0  0  0  0  0
   15.7079   -8.8346    0.0000 C   0  0  0  0  0  0  0  0  0  0  0  0
   16.3456   -4.5226    0.0000 C   0  0  0  0  0  0  0  0  0  0  0  0
   43.1950    2.8102    0.0000 C   0  0  0  0  0  0  0  0  0  0  0  0
   16.6045   -5.4885    0.0000 C   0  0  0  0  0  0  0  0  0  0  0  0
   15.4491   -7.8686    0.0000 C   0  0  0  0  0  0  0  0  0  0  0  0
   15.8974   -6.1956    0.0000 C   0  0  0  0  0  0  0  0  0  0  0  0
   16.1562   -7.1615    0.0000 C   0  0  0  0  0  0  0  0  0  0  0  0
   44.0610    2.3102    0.0000 C   0  0  0  0  0  0  0  0  0  0  0  0
   44.0610    1.3102    0.0000 C   0  0  0  0  0  0  0  0  0  0  0  0
   44.9270   -0.1898    0.0000 C   0  0  0  0  0  0  0  0  0  0  0  0
   45.7930   -0.6898    0.0000 C   0  0  0  0  0  0  0  0  0  0  0  0
   45.7930   -1.6898    0.0000 C   0  0  0  0  0  0  0  0  0  0  0  0
   25.5003   10.9328    0.0000 H   0  0  0  0  0  0  0  0  0  0  0  0
   19.9538   11.2423    0.0000 H   0  0  0  0  0  0  0  0  0  0  0  0
   20.4712   11.8727    0.0000 H   0  0  0  0  0  0  0  0  0  0  0  0
   19.9490   10.6044    0.0000 H   0  0  0  0  0  0  0  0  0  0  0  0
   21.8432    9.4451    0.0000 H   0  0  0  0  0  0  0  0  0  0  0  0
   21.0448    9.3400    0.0000 H   0  0  0  0  0  0  0  0  0  0  0  0
   25.4759   12.2852    0.0000 H   0  0  0  0  0  0  0  0  0  0  0  0
   26.2730   12.2852    0.0000 H   0  0  0  0  0  0  0  0  0  0  0  0
   22.3032    9.6293    0.0000 H   0  0  0  0  0  0  0  0  0  0  0  0
   22.0969   10.3992    0.0000 H   0  0  0  0  0  0  0  0  0  0  0  0
   22.8364   13.1954    0.0000 H   0  0  0  0  0  0  0  0  0  0  0  0
   23.5958   13.6339    0.0000 H   0  0  0  0  0  0  0  0  0  0  0  0
   24.0342   12.8745    0.0000 H   0  0  0  0  0  0  0  0  0  0  0  0
   27.2774   11.0002    0.0000 H   0  0  0  0  0  0  0  0  0  0  0  0
   19.9129    9.2298    0.0000 H   0  0  0  0  0  0  0  0  0  0  0  0
   19.2929   10.3037    0.0000 H   0  0  0  0  0  0  0  0  0  0  0  0
   19.0660    9.4567    0.0000 H   0  0  0  0  0  0  0  0  0  0  0  0
   23.9279    9.1681    0.0000 H   0  0  0  0  0  0  0  0  0  0  0  0
   23.7216    9.9380    0.0000 H   0  0  0  0  0  0  0  0  0  0  0  0
   27.2080   12.2852    0.0000 H   0  0  0  0  0  0  0  0  0  0  0  0
   28.0050   12.2852    0.0000 H   0  0  0  0  0  0  0  0  0  0  0  0
   22.7515    7.9563    0.0000 H   0  0  0  0  0  0  0  0  0  0  0  0
   22.5452    8.7262    0.0000 H   0  0  0  0  0  0  0  0  0  0  0  0
   27.3605   10.3102    0.0000 H   0  0  0  0  0  0  0  0  0  0  0  0
   26.7405    9.6902    0.0000 H   0  0  0  0  0  0  0  0  0  0  0  0
   26.1205   10.3102    0.0000 H   0  0  0  0  0  0  0  0  0  0  0  0
   28.8711   10.8353    0.0000 H   0  0  0  0  0  0  0  0  0  0  0  0
   28.0740   10.8353    0.0000 H   0  0  0  0  0  0  0  0  0  0  0  0
   24.1698    8.2649    0.0000 H   0  0  0  0  0  0  0  0  0  0  0  0
   24.3761    7.4950    0.0000 H   0  0  0  0  0  0  0  0  0  0  0  0
   29.7371   12.2852    0.0000 H   0  0  0  0  0  0  0  0  0  0  0  0
   28.9400   12.2852    0.0000 H   0  0  0  0  0  0  0  0  0  0  0  0
   23.1998    6.2833    0.0000 H   0  0  0  0  0  0  0  0  0  0  0  0
   22.9935    7.0532    0.0000 H   0  0  0  0  0  0  0  0  0  0  0  0
   29.8060   10.8353    0.0000 H   0  0  0  0  0  0  0  0  0  0  0  0
   30.6031   10.8353    0.0000 H   0  0  0  0  0  0  0  0  0  0  0  0
   24.8244    5.8220    0.0000 H   0  0  0  0  0  0  0  0  0  0  0  0
   24.6181    6.5919    0.0000 H   0  0  0  0  0  0  0  0  0  0  0  0
   30.6721   12.2852    0.0000 H   0  0  0  0  0  0  0  0  0  0  0  0
   31.4691   12.2852    0.0000 H   0  0  0  0  0  0  0  0  0  0  0  0
   23.6481    4.6102    0.0000 H   0  0  0  0  0  0  0  0  0  0  0  0
   23.4418    5.3801    0.0000 H   0  0  0  0  0  0  0  0  0  0  0  0
   32.4736   11.0002    0.0000 H   0  0  0  0  0  0  0  0  0  0  0  0
   25.1492    3.9726    0.0000 H   0  0  0  0  0  0  0  0  0  0  0  0
   32.2657   12.1202    0.0000 H   0  0  0  0  0  0  0  0  0  0  0  0
   23.8901    3.7071    0.0000 H   0  0  0  0  0  0  0  0  0  0  0  0
   24.0964    2.9372    0.0000 H   0  0  0  0  0  0  0  0  0  0  0  0
   24.5602    2.5775    0.0000 H   0  0  0  0  0  0  0  0  0  0  0  0
   34.2056   11.0002    0.0000 H   0  0  0  0  0  0  0  0  0  0  0  0
    9.7462    1.4078    0.0000 H   0  0  0  0  0  0  0  0  0  0  0  0
    9.7462   -1.1922    0.0000 H   0  0  0  0  0  0  0  0  0  0  0  0
   25.6866    3.4352    0.0000 H   0  0  0  0  0  0  0  0  0  0  0  0
    7.2074    0.6293    0.0000 H   0  0  0  0  0  0  0  0  0  0  0  0
   32.4736   10.0002    0.0000 H   0  0  0  0  0  0  0  0  0  0  0  0
   11.3281   -1.0809    0.0000 H   0  0  0  0  0  0  0  0  0  0  0  0
   10.5428   -1.7472    0.0000 H   0  0  0  0  0  0  0  0  0  0  0  0
   25.8372    5.2687    0.0000 H   0  0  0  0  0  0  0  0  0  0  0  0
   12.3084    0.4976    0.0000 H   0  0  0  0  0  0  0  0  0  0  0  0
   12.6451    1.2404    0.0000 H   0  0  0  0  0  0  0  0  0  0  0  0
   33.9978   12.1202    0.0000 H   0  0  0  0  0  0  0  0  0  0  0  0
   11.7034    2.6391    0.0000 H   0  0  0  0  0  0  0  0  0  0  0  0
   27.2705    1.8513    0.0000 H   0  0  0  0  0  0  0  0  0  0  0  0
   26.4128    0.7249    0.0000 H   0  0  0  0  0  0  0  0  0  0  0  0
    6.8111    2.1356    0.0000 H   0  0  0  0  0  0  0  0  0  0  0  0
    7.5810    1.9293    0.0000 H   0  0  0  0  0  0  0  0  0  0  0  0
   33.3396   13.1202    0.0000 H   0  0  0  0  0  0  0  0  0  0  0  0
   34.8638   11.0002    0.0000 H   0  0  0  0  0  0  0  0  0  0  0  0
    5.5993    0.9593    0.0000 H   0  0  0  0  0  0  0  0  0  0  0  0
    6.3692    0.7530    0.0000 H   0  0  0  0  0  0  0  0  0  0  0  0
   12.0942    3.1122    0.0000 H   0  0  0  0  0  0  0  0  0  0  0  0
   12.8641    3.3185    0.0000 H   0  0  0  0  0  0  0  0  0  0  0  0
   26.2218   -0.4089    0.0000 H   0  0  0  0  0  0  0  0  0  0  0  0
   26.4281    0.3610    0.0000 H   0  0  0  0  0  0  0  0  0  0  0  0
    5.2085    1.4323    0.0000 H   0  0  0  0  0  0  0  0  0  0  0  0
   36.2668   11.0102    0.0000 H   0  0  0  0  0  0  0  0  0  0  0  0
   34.2056   10.0002    0.0000 H   0  0  0  0  0  0  0  0  0  0  0  0
    5.5565    3.6297    0.0000 H   0  0  0  0  0  0  0  0  0  0  0  0
   26.9827    4.1232    0.0000 H   0  0  0  0  0  0  0  0  0  0  0  0
   14.1669    2.3373    0.0000 H   0  0  0  0  0  0  0  0  0  0  0  0
   36.2668   13.4302    0.0000 H   0  0  0  0  0  0  0  0  0  0  0  0
    5.0032    3.9836    0.0000 H   0  0  0  0  0  0  0  0  0  0  0  0
    4.1837    3.8538    0.0000 H   0  0  0  0  0  0  0  0  0  0  0  0
   24.9986   -0.0092    0.0000 H   0  0  0  0  0  0  0  0  0  0  0  0
    3.5940    2.2550    0.0000 H   0  0  0  0  0  0  0  0  0  0  0  0
   33.9978   13.1202    0.0000 H   0  0  0  0  0  0  0  0  0  0  0  0
   27.9585    3.1474    0.0000 H   0  0  0  0  0  0  0  0  0  0  0  0
   24.3014    0.5183    0.0000 H   0  0  0  0  0  0  0  0  0  0  0  0
   36.5958   13.6202    0.0000 H   0  0  0  0  0  0  0  0  0  0  0  0
   27.8793    0.7771    0.0000 H   0  0  0  0  0  0  0  0  0  0  0  0
   37.9988   11.1902    0.0000 H   0  0  0  0  0  0  0  0  0  0  0  0
   38.5357   12.5002    0.0000 H   0  0  0  0  0  0  0  0  0  0  0  0
   14.4356    2.6060    0.0000 H   0  0  0  0  0  0  0  0  0  0  0  0
   35.9377   10.0002    0.0000 H   0  0  0  0  0  0  0  0  0  0  0  0
   25.5784   -2.1729    0.0000 H   0  0  0  0  0  0  0  0  0  0  0  0
    2.9816    2.2931    0.0000 H   0  0  0  0  0  0  0  0  0  0  0  0
    2.3621    2.7947    0.0000 H   0  0  0  0  0  0  0  0  0  0  0  0
   39.0769   11.8928    0.0000 H   0  0  0  0  0  0  0  0  0  0  0  0
   39.4754   11.2026    0.0000 H   0  0  0  0  0  0  0  0  0  0  0  0
    6.4800    4.0828    0.0000 H   0  0  0  0  0  0  0  0  0  0  0  0
   13.3884    1.0934    0.0000 H   0  0  0  0  0  0  0  0  0  0  0  0
   35.4007   13.9302    0.0000 H   0  0  0  0  0  0  0  0  0  0  0  0
   23.7548   -0.7877    0.0000 H   0  0  0  0  0  0  0  0  0  0  0  0
   13.4174    4.3312    0.0000 H   0  0  0  0  0  0  0  0  0  0  0  0
   26.5443   -1.2340    0.0000 H   0  0  0  0  0  0  0  0  0  0  0  0
   26.9827   -1.9933    0.0000 H   0  0  0  0  0  0  0  0  0  0  0  0
   26.2234   -2.4317    0.0000 H   0  0  0  0  0  0  0  0  0  0  0  0
   38.3279   10.6202    0.0000 H   0  0  0  0  0  0  0  0  0  0  0  0
   24.1119   -2.1207    0.0000 H   0  0  0  0  0  0  0  0  0  0  0  0
   37.6697   14.6202    0.0000 H   0  0  0  0  0  0  0  0  0  0  0  0
   39.4018   13.0002    0.0000 H   0  0  0  0  0  0  0  0  0  0  0  0
   15.4015    2.3471    0.0000 H   0  0  0  0  0  0  0  0  0  0  0  0
    2.0000    3.9436    0.0000 H   0  0  0  0  0  0  0  0  0  0  0  0
    3.0025    4.3284    0.0000 H   0  0  0  0  0  0  0  0  0  0  0  0
   14.5629    5.4767    0.0000 H   0  0  0  0  0  0  0  0  0  0  0  0
   15.2509    4.1806    0.0000 H   0  0  0  0  0  0  0  0  0  0  0  0
   39.7309   10.4302    0.0000 H   0  0  0  0  0  0  0  0  0  0  0  0
   15.7975    5.4866    0.0000 H   0  0  0  0  0  0  0  0  0  0  0  0
   16.4756    2.9559    0.0000 H   0  0  0  0  0  0  0  0  0  0  0  0
   25.5685   -3.4075    0.0000 H   0  0  0  0  0  0  0  0  0  0  0  0
   17.9612    4.9069    0.0000 H   0  0  0  0  0  0  0  0  0  0  0  0
   17.7816    3.5025    0.0000 H   0  0  0  0  0  0  0  0  0  0  0  0
   16.5552    2.3743    0.0000 H   0  0  0  0  0  0  0  0  0  0  0  0
   17.1188    1.8107    0.0000 H   0  0  0  0  0  0  0  0  0  0  0  0
   37.9988    9.1902    0.0000 H   0  0  0  0  0  0  0  0  0  0  0  0
   24.1021   -3.3553    0.0000 H   0  0  0  0  0  0  0  0  0  0  0  0
   18.7377    2.0091    0.0000 H   0  0  0  0  0  0  0  0  0  0  0  0
   24.8770   -5.4280    0.0000 H   0  0  0  0  0  0  0  0  0  0  0  0
   25.0833   -4.6581    0.0000 H   0  0  0  0  0  0  0  0  0  0  0  0
   41.1338   10.0002    0.0000 H   0  0  0  0  0  0  0  0  0  0  0  0
   17.7987    1.3641    0.0000 H   0  0  0  0  0  0  0  0  0  0  0  0
   16.5760    6.7305    0.0000 H   0  0  0  0  0  0  0  0  0  0  0  0
   18.6683    5.6140    0.0000 H   0  0  0  0  0  0  0  0  0  0  0  0
   19.0255    4.2810    0.0000 H   0  0  0  0  0  0  0  0  0  0  0  0
   23.4586   -5.1193    0.0000 H   0  0  0  0  0  0  0  0  0  0  0  0
   23.2523   -5.8892    0.0000 H   0  0  0  0  0  0  0  0  0  0  0  0
   38.5548    8.8472    0.0000 H   0  0  0  0  0  0  0  0  0  0  0  0
   38.3279    8.0002    0.0000 H   0  0  0  0  0  0  0  0  0  0  0  0
   39.1748    7.7733    0.0000 H   0  0  0  0  0  0  0  0  0  0  0  0
   41.1338    8.6202    0.0000 H   0  0  0  0  0  0  0  0  0  0  0  0
   19.2843    2.4383    0.0000 H   0  0  0  0  0  0  0  0  0  0  0  0
   19.2843    3.3151    0.0000 H   0  0  0  0  0  0  0  0  0  0  0  0
   18.4075    3.3151    0.0000 H   0  0  0  0  0  0  0  0  0  0  0  0
   19.9624    0.7843    0.0000 H   0  0  0  0  0  0  0  0  0  0  0  0
   24.5115   -6.1547    0.0000 H   0  0  0  0  0  0  0  0  0  0  0  0
   22.8520   -8.0591    0.0000 H   0  0  0  0  0  0  0  0  0  0  0  0
   22.9275   -7.7386    0.0000 H   0  0  0  0  0  0  0  0  0  0  0  0
   22.5776   -9.7787    0.0000 H   0  0  0  0  0  0  0  0  0  0  0  0
   22.8582   -4.1338    0.0000 H   0  0  0  0  0  0  0  0  0  0  0  0
   24.6447   -7.9073    0.0000 H   0  0  0  0  0  0  0  0  0  0  0  0
   25.2083   -8.4709    0.0000 H   0  0  0  0  0  0  0  0  0  0  0  0
   23.7040  -10.6364    0.0000 H   0  0  0  0  0  0  0  0  0  0  0  0
   25.0100  -10.0898    0.0000 H   0  0  0  0  0  0  0  0  0  0  0  0
   40.5969    6.6902    0.0000 H   0  0  0  0  0  0  0  0  0  0  0  0
   22.2073  -11.2082    0.0000 H   0  0  0  0  0  0  0  0  0  0  0  0
   22.9772  -11.0019    0.0000 H   0  0  0  0  0  0  0  0  0  0  0  0
   20.0608    0.4173    0.0000 H   0  0  0  0  0  0  0  0  0  0  0  0
   18.9628  -10.9440    0.0000 H   0  0  0  0  0  0  0  0  0  0  0  0
   21.9418   -9.9491    0.0000 H   0  0  0  0  0  0  0  0  0  0  0  0
   21.3952  -11.2551    0.0000 H   0  0  0  0  0  0  0  0  0  0  0  0
   19.3225  -10.4801    0.0000 H   0  0  0  0  0  0  0  0  0  0  0  0
   20.0924  -10.2739    0.0000 H   0  0  0  0  0  0  0  0  0  0  0  0
   17.0916    0.6570    0.0000 H   0  0  0  0  0  0  0  0  0  0  0  0
   19.5426  -13.1077    0.0000 H   0  0  0  0  0  0  0  0  0  0  0  0
   19.2739  -13.3764    0.0000 H   0  0  0  0  0  0  0  0  0  0  0  0
   42.0735    6.7026    0.0000 H   0  0  0  0  0  0  0  0  0  0  0  0
   41.6750    7.3928    0.0000 H   0  0  0  0  0  0  0  0  0  0  0  0
   17.2898  -11.3923    0.0000 H   0  0  0  0  0  0  0  0  0  0  0  0
   17.1102  -12.7966    0.0000 H   0  0  0  0  0  0  0  0  0  0  0  0
   18.3533   -0.9902    0.0000 H   0  0  0  0  0  0  0  0  0  0  0  0
   18.5596   -0.2203    0.0000 H   0  0  0  0  0  0  0  0  0  0  0  0
   19.9102    2.2508    0.0000 H   0  0  0  0  0  0  0  0  0  0  0  0
   25.4774   -6.4135    0.0000 H   0  0  0  0  0  0  0  0  0  0  0  0
   40.9260    6.1202    0.0000 H   0  0  0  0  0  0  0  0  0  0  0  0
   21.9616   -7.4798    0.0000 H   0  0  0  0  0  0  0  0  0  0  0  0
   15.8667  -11.7864    0.0000 H   0  0  0  0  0  0  0  0  0  0  0  0
   16.4303  -12.3500    0.0000 H   0  0  0  0  0  0  0  0  0  0  0  0
   25.0001  -11.3244    0.0000 H   0  0  0  0  0  0  0  0  0  0  0  0
   26.2538   -9.3113    0.0000 H   0  0  0  0  0  0  0  0  0  0  0  0
   39.7309    6.1902    0.0000 H   0  0  0  0  0  0  0  0  0  0  0  0
   19.5297   -2.2020    0.0000 H   0  0  0  0  0  0  0  0  0  0  0  0
   19.7360   -1.4321    0.0000 H   0  0  0  0  0  0  0  0  0  0  0  0
   21.0267    0.1585    0.0000 H   0  0  0  0  0  0  0  0  0  0  0  0
   20.6458   -9.2611    0.0000 H   0  0  0  0  0  0  0  0  0  0  0  0
   21.6540  -12.2210    0.0000 H   0  0  0  0  0  0  0  0  0  0  0  0
   16.8244  -10.9269    0.0000 H   0  0  0  0  0  0  0  0  0  0  0  0
   20.5085  -13.3665    0.0000 H   0  0  0  0  0  0  0  0  0  0  0  0
   42.3289    5.9302    0.0000 H   0  0  0  0  0  0  0  0  0  0  0  0
   18.4954  -14.6202    0.0000 H   0  0  0  0  0  0  0  0  0  0  0  0
   16.4031  -13.5037    0.0000 H   0  0  0  0  0  0  0  0  0  0  0  0
   40.0600    5.0002    0.0000 H   0  0  0  0  0  0  0  0  0  0  0  0
   40.9069    4.7733    0.0000 H   0  0  0  0  0  0  0  0  0  0  0  0
   40.2869    5.8472    0.0000 H   0  0  0  0  0  0  0  0  0  0  0  0
   14.8212  -10.9460    0.0000 H   0  0  0  0  0  0  0  0  0  0  0  0
   16.7722   -9.4604    0.0000 H   0  0  0  0  0  0  0  0  0  0  0  0
   43.7319    5.5002    0.0000 H   0  0  0  0  0  0  0  0  0  0  0  0
   17.3406   -1.5436    0.0000 H   0  0  0  0  0  0  0  0  0  0  0  0
   19.3247   -3.5276    0.0000 H   0  0  0  0  0  0  0  0  0  0  0  0
   18.2874   -3.8056    0.0000 H   0  0  0  0  0  0  0  0  0  0  0  0
   14.4019   -9.3812    0.0000 H   0  0  0  0  0  0  0  0  0  0  0  0
   43.7319    4.1202    0.0000 H   0  0  0  0  0  0  0  0  0  0  0  0
   16.1951   -2.6891    0.0000 H   0  0  0  0  0  0  0  0  0  0  0  0
   17.4084   -4.3233    0.0000 H   0  0  0  0  0  0  0  0  0  0  0  0
   17.6147   -3.5534    0.0000 H   0  0  0  0  0  0  0  0  0  0  0  0
   16.3068   -8.9950    0.0000 H   0  0  0  0  0  0  0  0  0  0  0  0
   15.9072   -4.9610    0.0000 H   0  0  0  0  0  0  0  0  0  0  0  0
   42.6580    2.5002    0.0000 H   0  0  0  0  0  0  0  0  0  0  0  0
   17.0429   -5.0501    0.0000 H   0  0  0  0  0  0  0  0  0  0  0  0
   14.8502   -7.7082    0.0000 H   0  0  0  0  0  0  0  0  0  0  0  0
   15.7369   -5.5967    0.0000 H   0  0  0  0  0  0  0  0  0  0  0  0
   16.5118   -7.6694    0.0000 H   0  0  0  0  0  0  0  0  0  0  0  0
   16.7181   -6.8995    0.0000 H   0  0  0  0  0  0  0  0  0  0  0  0
   44.5979    2.6202    0.0000 H   0  0  0  0  0  0  0  0  0  0  0  0
   15.2193   -3.6649    0.0000 H   0  0  0  0  0  0  0  0  0  0  0  0
   18.0088   -5.3089    0.0000 H   0  0  0  0  0  0  0  0  0  0  0  0
   14.7710   -5.3379    0.0000 H   0  0  0  0  0  0  0  0  0  0  0  0
   45.4639    1.1202    0.0000 H   0  0  0  0  0  0  0  0  0  0  0  0
   44.3164   -0.0821    0.0000 H   0  0  0  0  0  0  0  0  0  0  0  0
   44.7150   -0.7724    0.0000 H   0  0  0  0  0  0  0  0  0  0  0  0
   46.0051   -0.1072    0.0000 H   0  0  0  0  0  0  0  0  0  0  0  0
   46.4036   -0.7974    0.0000 H   0  0  0  0  0  0  0  0  0  0  0  0
   45.5810   -2.2724    0.0000 H   0  0  0  0  0  0  0  0  0  0  0  0
   45.1825   -1.5821    0.0000 H   0  0  0  0  0  0  0  0  0  0  0  0
   46.6591   -2.8098    0.0000 H   0  0  0  0  0  0  0  0  0  0  0  0
  1 58  1  0  0  0  0 
  1 59  1  0  0  0  0 
  2 59  1  0  0  0  0 
  2 60  1  0  0  0  0 
 81  3  1  6  0  0  0 
  3240  1  0  0  0  0 
 82  4  1  6  0  0  0 
  4243  1  0  0  0  0 
  5 85  1  0  0  0  0 
  5 96  1  0  0  0  0 
  6 89  1  0  0  0  0 
  6 90  1  0  0  0  0 
 83  7  1  6  0  0  0 
  7252  1  0  0  0  0 
  8 87  1  0  0  0  0 
  8 94  1  0  0  0  0 
 86  9  1  1  0  0  0 
  9262  1  0  0  0  0 
 88 10  1  6  0  0  0 
 10264  1  0  0  0  0 
 92 11  1  1  0  0  0 
 11271  1  0  0  0  0 
 95 12  1  1  0  0  0 
 12272  1  0  0  0  0 
 96 13  1  1  0  0  0 
 13273  1  0  0  0  0 
 14103  1  0  0  0  0 
 14110  1  0  0  0  0 
 97 15  1  1  0  0  0 
 15275  1  0  0  0  0 
 16104  1  0  0  0  0 
 16112  1  0  0  0  0 
 99 17  1  1  0  0  0 
 17279  1  0  0  0  0 
105 18  1  1  0  0  0 
 18285  1  0  0  0  0 
106 19  1  6  0  0  0 
 19286  1  0  0  0  0 
107 20  1  1  0  0  0 
 20287  1  0  0  0  0 
108 21  1  1  0  0  0 
 21288  1  0  0  0  0 
111 22  1  6  0  0  0 
 22295  1  0  0  0  0 
113 23  1  1  0  0  0 
 23296  1  0  0  0  0 
114 24  1  1  0  0  0 
 24297  1  0  0  0  0 
 25123  1  0  0  0  0 
 25127  1  0  0  0  0 
120 26  1  1  0  0  0 
 26310  1  0  0  0  0 
124 27  1  6  0  0  0 
 27315  1  0  0  0  0 
125 28  1  1  0  0  0 
 28317  1  0  0  0  0 
128 29  1  6  0  0  0 
 29318  1  0  0  0  0 
129 30  1  1  0  0  0 
 30319  1  0  0  0  0 
131 31  1  6  0  0  0 
 31334  1  0  0  0  0 
 32142  1  0  0  0  0 
 32144  1  0  0  0  0 
135 33  1  6  0  0  0 
 33348  1  0  0  0  0 
140 34  1  6  0  0  0 
 34357  1  0  0  0  0 
 35151  1  0  0  0  0 
 35158  1  0  0  0  0 
141 36  1  1  0  0  0 
 36358  1  0  0  0  0 
143 37  1  6  0  0  0 
 37360  1  0  0  0  0 
146 38  1  6  0  0  0 
 38363  1  0  0  0  0 
148 39  1  1  0  0  0 
 39364  1  0  0  0  0 
147 40  1  1  0  0  0 
 40365  1  0  0  0  0 
149 41  1  1  0  0  0 
 41368  1  0  0  0  0 
152 42  1  6  0  0  0 
 42369  1  0  0  0  0 
153 43  1  6  0  0  0 
 43370  1  0  0  0  0 
155 44  1  1  0  0  0 
 44372  1  0  0  0  0 
157 45  1  6  0  0  0 
 45374  1  0  0  0  0 
159 46  1  1  0  0  0 
 46375  1  0  0  0  0 
164 47  1  1  0  0  0 
 47380  1  0  0  0  0 
165 48  1  6  0  0  0 
 48381  1  0  0  0  0 
 49169  2  0  0  0  0 
176 50  1  6  0  0  0 
 50399  1  0  0  0  0 
178 51  1  1  0  0  0 
 51400  1  0  0  0  0 
180 52  1  1  0  0  0 
 52401  1  0  0  0  0 
 53183  2  0  0  0  0 
 54186  1  0  0  0  0 
 54409  1  0  0  0  0 
 55116  1  0  0  0  0 
 55298  1  0  0  0  0 
 55299  1  0  0  0  0 
 56169  1  0  0  0  0 
 56177  1  0  0  0  0 
 56386  1  0  0  0  0 
 57183  1  0  0  0  0 
 57184  1  0  0  0  0 
 57402  1  0  0  0  0 
 58 60  1  0  0  0  0 
 58 61  1  0  0  0  0 
 58 66  1  6  0  0  0 
 59 63  1  0  0  0  0 
 59 65  1  1  0  0  0 
 60 64  1  1  0  0  0 
 60187  1  0  0  0  0 
 61 62  1  0  0  0  0 
 61188  1  0  0  0  0 
 61189  1  0  0  0  0 
 62 63  1  0  0  0  0 
 62 68  1  1  0  0  0 
 62190  1  0  0  0  0 
 63191  1  0  0  0  0 
 63192  1  0  0  0  0 
 64 67  1  0  0  0  0 
 64193  1  0  0  0  0 
 64194  1  0  0  0  0 
 65 69  1  0  0  0  0 
 65195  1  0  0  0  0 
 65196  1  0  0  0  0 
 66197  1  0  0  0  0 
 66198  1  0  0  0  0 
 66199  1  0  0  0  0 
 67 70  1  0  0  0  0 
 67 72  1  6  0  0  0 
 67200  1  0  0  0  0 
 68201  1  0  0  0  0 
 68202  1  0  0  0  0 
 68203  1  0  0  0  0 
 69 71  1  0  0  0  0 
 69204  1  0  0  0  0 
 69205  1  0  0  0  0 
 70 73  1  0  0  0  0 
 70206  1  0  0  0  0 
 70207  1  0  0  0  0 
 71 74  1  0  0  0  0 
 71208  1  0  0  0  0 
 71209  1  0  0  0  0 
 72210  1  0  0  0  0 
 72211  1  0  0  0  0 
 72212  1  0  0  0  0 
 73 75  1  0  0  0  0 
 73213  1  0  0  0  0 
 73214  1  0  0  0  0 
 74 76  1  0  0  0  0 
 74215  1  0  0  0  0 
 74216  1  0  0  0  0 
 75 77  1  0  0  0  0 
 75217  1  0  0  0  0 
 75218  1  0  0  0  0 
 76 78  1  0  0  0  0 
 76219  1  0  0  0  0 
 76220  1  0  0  0  0 
 77 79  1  0  0  0  0 
 77221  1  0  0  0  0 
 77222  1  0  0  0  0 
 78 80  1  0  0  0  0 
 78223  1  0  0  0  0 
 78224  1  0  0  0  0 
 79 81  1  0  0  0  0 
 79225  1  0  0  0  0 
 79226  1  0  0  0  0 
 80 82  1  0  0  0  0 
 80227  1  0  0  0  0 
 80228  1  0  0  0  0 
 81 83  1  0  0  0  0 
 81229  1  0  0  0  0 
 82 84  1  0  0  0  0 
 82230  1  0  0  0  0 
 83 86  1  0  0  0  0 
 83231  1  0  0  0  0 
 85 84  1  6  0  0  0 
 84232  1  0  0  0  0 
 84233  1  0  0  0  0 
 85 88  1  0  0  0  0 
 85234  1  0  0  0  0 
 86 92  1  0  0  0  0 
 86235  1  0  0  0  0 
 87 90  1  0  0  0  0 
 87 91  1  0  0  0  0 
 87236  1  6  0  0  0 
 88 95  1  0  0  0  0 
 88238  1  0  0  0  0 
 89 91  1  0  0  0  0 
 89 93  1  0  0  0  0 
 89237  1  1  0  0  0 
 90 98  1  6  0  0  0 
 90239  1  0  0  0  0 
 91241  1  0  0  0  0 
 91242  1  0  0  0  0 
 92 99  1  0  0  0  0 
 92246  1  0  0  0  0 
 93 94  1  0  0  0  0 
 93244  1  0  0  0  0 
 93245  1  0  0  0  0 
 94101  1  6  0  0  0 
 94247  1  0  0  0  0 
 95 97  1  0  0  0  0 
 95248  1  0  0  0  0 
 96 97  1  0  0  0  0 
 96102  1  0  0  0  0 
 97249  1  0  0  0  0 
 98100  1  0  0  0  0 
 98250  1  0  0  0  0 
 98251  1  0  0  0  0 
 99104  1  0  0  0  0 
 99253  1  0  0  0  0 
103100  1  1  0  0  0 
100254  1  0  0  0  0 
100255  1  0  0  0  0 
101106  1  0  0  0  0 
101256  1  0  0  0  0 
101257  1  0  0  0  0 
102108  1  0  0  0  0 
102258  1  0  0  0  0 
102259  1  0  0  0  0 
103105  1  0  0  0  0 
103260  1  0  0  0  0 
104107  1  0  0  0  0 
104261  1  1  0  0  0 
105109  1  0  0  0  0 
105263  1  0  0  0  0 
106114  1  0  0  0  0 
106265  1  0  0  0  0 
107111  1  0  0  0  0 
107266  1  0  0  0  0 
108115  1  0  0  0  0 
108269  1  0  0  0  0 
109110  1  0  0  0  0 
109267  1  0  0  0  0 
109268  1  0  0  0  0 
110116  1  6  0  0  0 
110270  1  0  0  0  0 
111113  1  0  0  0  0 
111274  1  0  0  0  0 
112113  1  0  0  0  0 
112117  1  1  0  0  0 
112276  1  0  0  0  0 
113277  1  0  0  0  0 
114118  1  0  0  0  0 
114278  1  0  0  0  0 
115119  1  1  0  0  0 
115121  1  0  0  0  0 
115280  1  0  0  0  0 
116281  1  0  0  0  0 
116282  1  0  0  0  0 
117120  1  0  0  0  0 
117283  1  0  0  0  0 
117284  1  0  0  0  0 
118122  2  0  0  0  0 
118289  1  0  0  0  0 
119290  1  0  0  0  0 
119291  1  0  0  0  0 
119292  1  0  0  0  0 
120124  1  0  0  0  0 
120293  1  0  0  0  0 
121126  2  0  0  0  0 
121294  1  0  0  0  0 
123122  1  6  0  0  0 
122300  1  0  0  0  0 
123125  1  0  0  0  0 
123301  1  0  0  0  0 
124132  1  0  0  0  0 
124302  1  0  0  0  0 
125128  1  0  0  0  0 
125303  1  0  0  0  0 
126131  1  0  0  0  0 
126305  1  0  0  0  0 
127129  1  0  0  0  0 
127130  1  1  0  0  0 
127304  1  0  0  0  0 
128129  1  0  0  0  0 
128306  1  0  0  0  0 
129307  1  0  0  0  0 
130133  1  0  0  0  0 
130308  1  0  0  0  0 
130309  1  0  0  0  0 
131134  1  0  0  0  0 
131311  1  0  0  0  0 
132137  1  0  0  0  0 
132138  2  0  0  0  0 
133135  1  0  0  0  0 
133139  1  1  0  0  0 
133312  1  0  0  0  0 
134136  1  0  0  0  0 
134313  1  0  0  0  0 
134314  1  0  0  0  0 
135140  1  0  0  0  0 
135316  1  0  0  0  0 
136141  1  0  0  0  0 
136320  1  0  0  0  0 
136321  1  0  0  0  0 
137322  1  0  0  0  0 
137323  1  0  0  0  0 
137324  1  0  0  0  0 
138147  1  0  0  0  0 
138325  1  0  0  0  0 
139326  1  0  0  0  0 
139327  1  0  0  0  0 
139328  1  0  0  0  0 
140149  1  0  0  0  0 
140329  1  0  0  0  0 
141143  1  0  0  0  0 
141330  1  0  0  0  0 
142143  1  0  0  0  0 
142145  1  0  0  0  0 
142331  1  1  0  0  0 
143332  1  0  0  0  0 
144146  1  0  0  0  0 
144150  1  1  0  0  0 
144333  1  0  0  0  0 
145148  1  0  0  0  0 
145335  1  0  0  0  0 
145336  1  0  0  0  0 
146148  1  0  0  0  0 
146337  1  0  0  0  0 
147156  1  0  0  0  0 
147339  1  0  0  0  0 
148338  1  0  0  0  0 
149160  1  0  0  0  0 
149342  1  0  0  0  0 
150152  1  0  0  0  0 
150340  1  0  0  0  0 
150341  1  0  0  0  0 
151154  1  6  0  0  0 
151155  1  0  0  0  0 
151343  1  0  0  0  0 
152153  1  0  0  0  0 
152344  1  0  0  0  0 
153154  1  0  0  0  0 
153345  1  0  0  0  0 
154346  1  0  0  0  0 
154347  1  0  0  0  0 
155157  1  0  0  0  0 
155349  1  0  0  0  0 
156161  1  0  0  0  0 
156351  1  0  0  0  0 
156352  1  0  0  0  0 
157159  1  0  0  0  0 
157350  1  0  0  0  0 
158159  1  0  0  0  0 
158162  1  6  0  0  0 
158353  1  0  0  0  0 
159354  1  0  0  0  0 
160163  1  0  0  0  0 
160355  1  0  0  0  0 
160356  1  0  0  0  0 
161165  1  0  0  0  0 
161166  1  6  0  0  0 
161359  1  0  0  0  0 
162164  1  0  0  0  0 
162361  1  0  0  0  0 
162362  1  0  0  0  0 
163167  1  0  0  0  0 
163366  1  0  0  0  0 
163367  1  0  0  0  0 
164168  1  0  0  0  0 
164371  1  0  0  0  0 
165169  1  0  0  0  0 
165373  1  0  0  0  0 
166376  1  0  0  0  0 
166377  1  0  0  0  0 
166378  1  0  0  0  0 
167170  1  0  0  0  0 
167171  2  0  0  0  0 
168172  2  0  0  0  0 
168379  1  0  0  0  0 
170173  2  0  0  0  0 
170382  1  0  0  0  0 
171383  1  0  0  0  0 
171384  1  0  0  0  0 
172175  1  0  0  0  0 
172385  1  0  0  0  0 
173174  1  0  0  0  0 
173387  1  0  0  0  0 
174176  1  0  0  0  0 
174388  1  0  0  0  0 
174389  1  0  0  0  0 
175179  2  0  0  0  0 
175390  1  0  0  0  0 
176178  1  0  0  0  0 
176391  1  0  0  0  0 
177182  2  0  0  0  0 
177392  1  0  0  0  0 
178180  1  0  0  0  0 
178393  1  0  0  0  0 
179181  1  0  0  0  0 
179394  1  0  0  0  0 
180181  1  0  0  0  0 
180395  1  0  0  0  0 
181396  1  0  0  0  0 
181397  1  0  0  0  0 
182183  1  0  0  0  0 
182398  1  0  0  0  0 
184185  1  0  0  0  0 
184403  1  0  0  0  0 
184404  1  0  0  0  0 
185186  1  0  0  0  0 
185405  1  0  0  0  0 
185406  1  0  0  0  0 
186407  1  0  0  0  0 
186408  1  0  0  0  0 
M  END
> <cdk:Title>
11105289

> <PUBCHEM_BONDANNOTATIONS>
88  10  6
103  100  5
104  261  5
92  11  5
110  116  6
112  117  5
115  119  5
95  12  5
123  122  6
127  130  5
96  13  5
133  139  5
142  331  5
144  150  5
97  15  5
151  154  6
158  162  6
161  166  6
99  17  5
105  18  5
106  19  6
107  20  5
108  21  5
111  22  6
113  23  5
114  24  5
120  26  5
124  27  6
125  28  5
128  29  6
81  3  6
129  30  5
131  31  6
135  33  6
140  34  6
141  36  5
143  37  6
146  38  6
148  39  5
82  4  6
147  40  5
149  41  5
152  42  6
153  43  6
155  44  5
157  45  6
159  46  5
164  47  5
165  48  6
176  50  6
178  51  5
180  52  5
58  66  6
59  65  5
60  64  5
62  68  5
67  72  6
83  7  6
85  84  6
87  236  6
89  237  5
86  9  5
90  98  6
94  101  6

$$$$
11744748
  CDK     0805111306

 27 27  0  0  0  0  0  0  0  0999 V2000
    2.5369    0.2500    0.0000 O   0  0  0  0  0  0  0  0  0  0  0  0
    5.1350   -0.2500    0.0000 N   0  0  0  0  0  0  0  0  0  0  0  0
    4.2690    0.2500    0.0000 C   0  0  0  0  0  0  0  0  0  0  0  0
    4.2690    1.2500    0.0000 C   0  0  0  0  0  0  0  0  0  0  0  0
    5.1350    1.7500    0.0000 C   0  0  0  0  0  0  0  0  0  0  0  0
    3.4030   -0.2500    0.0000 C   0  0  0  0  0  0  0  0  0  0  0  0
    6.0010    1.2500    0.0000 C   0  0  0  0  0  0  0  0  0  0  0  0
    6.0010    0.2500    0.0000 C   0  0  0  0  0  0  0  0  0  0  0  0
    3.4030   -1.2500    0.0000 C   0  0  0  0  0  0  0  0  0  0  0  0
    2.5369   -1.7500    0.0000 C   0  0  0  0  0  0  0  0  0  0  0  0
    4.2690   -0.5500    0.0000 H   0  0  0  0  0  0  0  0  0  0  0  0
    4.0569    1.8326    0.0000 H   0  0  0  0  0  0  0  0  0  0  0  0
    3.6584    1.1423    0.0000 H   0  0  0  0  0  0  0  0  0  0  0  0
    3.4030    0.3700    0.0000 H   0  0  0  0  0  0  0  0  0  0  0  0
    5.5335    2.2249    0.0000 H   0  0  0  0  0  0  0  0  0  0  0  0
    4.7365    2.2249    0.0000 H   0  0  0  0  0  0  0  0  0  0  0  0
    6.6116    1.1423    0.0000 H   0  0  0  0  0  0  0  0  0  0  0  0
    6.2131    1.8326    0.0000 H   0  0  0  0  0  0  0  0  0  0  0  0
    5.1350   -0.8700    0.0000 H   0  0  0  0  0  0  0  0  0  0  0  0
    6.2131   -0.3326    0.0000 H   0  0  0  0  0  0  0  0  0  0  0  0
    6.6116    0.3577    0.0000 H   0  0  0  0  0  0  0  0  0  0  0  0
    3.6150   -1.8326    0.0000 H   0  0  0  0  0  0  0  0  0  0  0  0
    4.0135   -1.1423    0.0000 H   0  0  0  0  0  0  0  0  0  0  0  0
    2.2269   -1.2131    0.0000 H   0  0  0  0  0  0  0  0  0  0  0  0
    2.0000   -2.0600    0.0000 H   0  0  0  0  0  0  0  0  0  0  0  0
    2.8469   -2.2869    0.0000 H   0  0  0  0  0  0  0  0  0  0  0  0
    2.0000   -0.0600    0.0000 H   0  0  0  0  0  0  0  0  0  0  0  0
  6  1  1  1  0  0  0 
  1 27  1  0  0  0  0 
  2  3  1  0  0  0  0 
  2  8  1  0  0  0  0 
  2 19  1  0  0  0  0 
  3  4  1  0  0  0  0 
  3  6  1  0  0  0  0 
  3 11  1  1  0  0  0 
  4  5  1  0  0  0  0 
  4 12  1  0  0  0  0 
  4 13  1  0  0  0  0 
  5  7  1  0  0  0  0 
  5 15  1  0  0  0  0 
  5 16  1  0  0  0  0 
  6  9  1  0  0  0  0 
  6 14  1  0  0  0  0 
  7  8  1  0  0  0  0 
  7 17  1  0  0  0  0 
  7 18  1  0  0  0  0 
  8 20  1  0  0  0  0 
  8 21  1  0  0  0  0 
  9 10  1  0  0  0  0 
  9 22  1  0  0  0  0 
  9 23  1  0  0  0  0 
 10 24  1  0  0  0  0 
 10 25  1  0  0  0  0 
 10 26  1  0  0  0  0 
M  END
> <cdk:Title>
11744748

> <PUBCHEM_BONDANNOTATIONS>
6  1  5
3  11  5

$$$$
