# Supplementary material for: Computational toxicology using the OpenTox application programming interface and Bioclipse
Source: BMC Res Notes. 2011 Nov 10;4:487. doi: 10.1186/1756-0500-4-487 (PMC3264531; doi:10.1186/1756-0500-4-487)
Supplement: Additional file 2 — Bioclipse Scripting Language script to calculate a molecular descriptor. Bioclipse Scripting Language script to calculate the first molecular descriptor it finds on the OpenTox server Ambit2 for two structures created from the molecular line notation format SMILES. A similar script is available from MyExperiment at http://www.myexperiment.org/workflows/1646. [file 1756-0500-4-487-S2.JS]

// requires an unspecified Bioclipse development version
// bioclipse.requireVersion("2.6")

service = "http://apps.ideaconsult.net:8080/ambit2/";
serviceSPARQL = "http://apps.ideaconsult.net:8080/ontology/";

stringMat = opentox.listDescriptors(serviceSPARQL);
stringMat.getColumn("algo"); // returns the descriptor services
stringMat.getColumn("desc"); // returns the BO entries

descriptor = stringMat.get(1,1);

molecules = cdk.createMoleculeList();
molecules.add(cdk.fromSMILES("CC(=O)C1=CC=C(C=C1)N"));
molecules.add(cdk.fromSMILES("C1=CC=C(C(=C1)CC(=O)O)NC2=C(C=CC=C2C1)C1"));

js.say(descriptor + " - " + opentox.calculateDescriptor(service, descriptor, molecules));
